# Supplementary material for: Two way workable microchanneled hydrogel suture to diagnose, treat and monitor the infarcted heart
Source: Nat Commun. 2024 Jan 29;15:864. doi: 10.1038/s41467-024-45144-y (PMC10824767; doi:10.1038/s41467-024-45144-y)
Supplement: Supplementary file 10 — Source Data [file 41467_2024_45144_MOESM10_ESM.xlsx]

## Sheet: fig1f 
80μm											100μm											200μm											400μm
Strain （%）	20%	40%	80%	100%	120%	150%	200%	250%	300%		Strain （%）	20%	40%	80%	100%	120%	150%	200%	250%	300%		Strain （%）	20%	40%	80%	100%	120%	150%	200%	250%	300%		Strain （%）	20%	40%	80%	100%	120%	150%	200%	250%	300%
0	0										0	8.688										0	5.894										0.941	0.507
0.351	1.715										0.394	11.913										0.585	6.649										2.135	0.585
1.225	2.341										0.843	14.648										1.249	7.967										3.228	0.696
1.951	3.95										1.42	18.39										1.788	8.804										3.907	0.727
2.682	6.692										2.045	20.761										2.201	10.231										4.693	0.673
3.291	10.267										2.588	23.246										2.788	11.527										5.52	0.793
3.802	12.505										3.006	27.846										3.411	13.612										6.199	1.024
4.138	16.38										3.591	30.643										3.872	15.121										6.699	1.225
4.755	20.232										4.216	34.397										4.372	17.485										7.031	1.364
5.301	23.925										4.759	36.401										5.04	18.929										7.535	1.518
5.715	30.397										5.176	37.816										5.582	21.234										8.203	1.71
6.301	33.367										5.755	39.787										6.121	22.837										8.62	2.032
6.926	38.347										6.379	41.511										6.535	24.909										9.197	2.233
7.468	41.601										6.84	44.497										7.121	26.424										9.948	2.485
7.886	44.31										7.34	47.253										7.746	28.559										10.202	2.777
8.471	49.02										8.007	49.753										8.288	29.891										10.616	2.969
9.096	51.065										8.55	54.155										8.706	32.176										11.205	3.185
9.636	52.79										9.093	56.035										9.291	33.417										11.787	3.47
10.049	57.026										9.51	58.732										9.916	35.449										12.372	3.72
10.635	59.515										10.096	60.756										10.459	36.85										12.868	4.009
11.26	63.854										10.721	64.195										10.877	39.261										13.368	4.31
11.802	66.561										11.259	66.762										11.455	40.877										13.704	4.841
12.22	70.281										11.674	68.909										12.08	43.3										14.454	5.144
12.798	72.143										12.259	72.121										12.626	44.875										14.703	5.357
13.43	75.683										12.884	74.127										13.04	47.063										15.161	5.836
13.969	78.711										13.427	75.848										13.626	48.569										15.703	6.23
14.382	81.11										13.844	79.917										14.25	51.053										16.203	6.564
14.969	87.224										14.43	81.846										14.793	52.562										16.871	7.367
15.594	89.835										15.055	84.361										15.211	54.195										17.287	7.865
16.136	93.558										15.593	85.947										15.789	56.438										17.866	8.693
16.554	95.6										16.008	87.762										16.414	57.824										18.624	9.286
17.14	98.185										16.593	91.182										16.96	59.801										18.869	9.784
17.764	100.346										17.218	93.466										17.374	61.085										19.459	10.686
18.303	102.536										17.761	97.637										17.96	63.118										20.005	11.266
18.718	108.123										18.179	99.701										18.584	64.81										20.005	11.72
19.303	110.533										18.764	101.437										19.127	67.165										19.931	12.194
19.904	114.126										19.389	104.142										19.545	68.699										19.701	12.72
20.005	115.801										19.928	105.846										20.014	71.469										19.139	13.188
19.997	115.258										20.014	108.716										20.009	72.016										18.514	13.752
19.858	115.065										20.005	108.152										19.911	71.997										17.971	13.944
19.319	117.803										19.826	107.244										19.639	72.389										17.554	13.93
18.776	119.081										19.365	108.161										19.069	73.692										16.968	13.481
18.357	123.215										18.951	108.908										18.444	75.976										16.343	13.192
17.773	122.91										18.365	109.758										17.901	77.479										15.801	12.744
17.022	117.895										17.741	114.314										17.484	77.812										15.257	11.954
16.777	116.553										17.198	112.817										16.898	76.309										14.719	11.432
16.355	114.79										16.78	110.236										16.273	73.472										14.176	10.372
15.773	114.463										16.195	105.708										15.73	72.972										13.637	9.704
15.191	113.481										15.57	104.952										15.312	73.616										13.22	9.11
14.606	110.326										15.031	107.727										14.735	73.55										12.634	8.149
14.106	104.049										14.617	108.351										14.11	71.625										12.009	7.575
13.61	100.857										14.031	107.669										13.567	69.989										11.467	7.018
13.274	97.767										13.408	103.535										13.149	67.445										11.049	5.988
12.607	93.272										12.864	101.122										12.564	65.787										10.635	5.565
12.107	89.908										12.446	99.151										11.939	63.033										9.924	5.001
11.604	87.519										11.861	96.067										11.396	61.066										9.382	4.616
11.275	83.028										11.236	93.805										10.979	58.685										8.843	3.983
10.646	80.175										10.697	89.739										10.393	57.202										8.3	3.559
10.108	77.52										10.284	87.725										9.776	54.791										7.675	3.251
9.69	72.604										9.697	85.964										9.229	53.242										7.133	2.955
9.105	70.175										9.073	82.685										8.815	50.268										6.715	2.404
8.48	65.879										8.531	80.964										8.23	48.583										6.138	2.194
7.937	63.018										8.113	78.166										7.605	46.438										5.513	1.881
7.519	57.666										7.527	73.83										7.063	45.253										4.966	1.668
6.941	54.437										6.902	71.431										6.645	43.303										4.552	1.414
6.316	52.27										6.364	68.059										6.059	41.91										3.966	1.231
5.77	48.152										5.941	66.064										5.434	39.883										3.341	1.036
5.356	46.099										5.364	63.3										4.896	38.539										2.799	0.746
4.77	43.255										4.739	60.853										4.481	36.916										2.381	0.543
4.146	40.647										4.197	58.962										3.896	33.96										1.795	0.376
3.603	37.747										3.654	55.473										3.271	32.179										1.046	0.249
3.185	32.645										3.111	53.577										2.728	29.882										0.799	0.169
2.607	30.016										2.569	50.531										2.311	28.146										0.217	0.052
1.975	27.308										2.026	47.896										1.725	25.82
1.436	24.646										1.607	46.314										1.1	24.226										0		0
1.022	19.322										1.03	42.862										0.562	22.716										0.202		0.167
0.436	16.686										0.405	40.801										0.354	19.358										0.777		0.301
0	0										0.14	38.865																					1.319		0.277
											0	0																					1.819		0.398
0		0																															2.487		0.596
0.601		3.654									0		10.32									0		4.982									2.904		0.697
1.023		6.128									0.566		12.455									0.21		6.023									3.49		1.13
1.522		5.884									0.991		16.481									0.874		6.824									4.115		1.365
2.104		6.88									1.576		17.655									1.296		8.541									4.653		1.662
2.603		8.943									2.201		21.158									1.874		9.258									5.068		1.929
3.107		7.915									2.74		23.306									2.506		10.136									5.652		2.318
3.443		8.213									3.154		27.796									3.045		11.363									6.277		2.688
4.067		12.75									3.74		31.185									3.459		12.596									6.821		3.066
4.607		14.719									4.365		34.672									4.044		15.538									7.238		3.68
5.02		16.963									4.907		37.31									4.669		17.3									7.824		4.083
5.606		21.427									5.325		39.508									5.212		19.298									8.449		4.695
6.231		24.192									5.91		42.042									5.63		20.636									8.987		5.146
6.773		26.771									6.535		43.767									6.215		22.476									9.401		5.697
7.191		30.337									7.074		45.86									6.84		23.99									9.986		6.712
7.777		32.752									7.496		47.771									7.379		25.377									10.611		7.312
8.401		36.851									8.074		51.585									7.792		28.198									11.154		8.273
8.941		39.471									8.699		53.698									8.379		29.799									11.573		8.949
9.363		42.092									9.241		55.591									9.002		32.107									12.158		9.967
9.94		45.331									9.659		58.904									9.546		33.614									12.782		10.738
10.565		47.512									10.245		61.046									9.964		34.952									13.321		11.506
11.111		50.695									10.869		64.354									10.549		37.235									13.743		12.847
11.525		52.707									11.408		66.878									11.174		38.73									14.32		13.638
12.111		54.867									11.83		68.747									11.713		41.24									14.949		14.823
12.735		58.03									12.408		71.916									12.134		42.898									15.488		15.641
13.278		60.744									13.032		73.614									12.712		45.158									15.906		16.51
13.696		63.328									13.575		76.805									13.336		46.686									16.491		17.957
14.274		67.785									14.117		78.805									13.879		48.194									17.116		18.7
14.899		70.57									14.661		80.966									14.298		50.846									17.659		19.865
15.445		74.077									15.202		84.463									14.882		52.543									18.076		20.622
15.859		76.62									15.746		86.484									15.507		55.055									18.655		21.875
16.445		79.351									16.164		88.253									16.046		56.776									19.279		22.744
17.069		83.045									16.741		91.353									16.468		58.385									19.822		23.606
17.612		85.048									17.366		93.945									17.046		61.059									20.24		25.146
18.03		87.042									17.909		97.598									17.674		62.51									20.825		25.96
18.607		90.364									18.326		99.548									18.213		63.64									21.45		27.128
19.232		92.851									18.912		101.809									18.631		65.778									21.993		27.923
19.779		96.791									19.537		103.235									19.216		67.41									22.41		28.717
20.192		99.696									20.079		104.743									19.841		69.771									22.989		30.184
20.779		103.549									20.497		108.303									20.384		71.521									23.617		31.034
21.403		106.083									21.075		110.25									20.803		73.238									24.159		32.407
21.946		108.826									21.704		113.405									21.38		76.199									24.574		33.208
22.364		112.513									22.242		115.377									22.008		77.576									25.159		34.305
22.949		114.602									22.66		117.187									22.551		79.052									25.784		35.144
23.574		117.164									23.246		120.468									22.965		81.779									26.327		35.973
24.113		119.176									23.871		122.081									23.55		83.466									26.744		37.544
24.526		121.752									24.413		124.347									24.175		85.917									27.33		38.356
25.112		126.334									24.831		126.23									24.718		87.57									27.955		39.105
25.738		128.781									25.409		128.328									25.136		88.754									28.494		39.896
26.279		130.448									26.041		132.806									25.721		91.487									28.908		41.433
26.697		134.011									26.581		135.409									26.346		93.286									29.492		42.224
27.284		135.83									26.994		138.708									26.885		94.79									30.117		43.373
27.908		139.4									27.58		140.519									27.299		97.637									30.661		44.162
28.447		141.75									28.205		143.147									27.885		99.002									31.079		44.967
28.86		143.914									28.747		145.219									28.509		100.918									31.664		46.291
29.446		147.24									29.165		147.315									29.052		102.37									32.289		47.008
30.071		149.075									29.751		150.451									29.47		103.668									32.828		48.179
30.613		152.523									30.375		152.053									30.055		106.39									33.241		49.006
31.031		154.47									30.914		153.72									30.68		107.627									33.828		50.214
31.617		157.602									31.328		157.51									31.219		109.18									34.451		50.994
32.241		160.116									31.914		158.61									31.633		112.116									34.994		51.723
32.784		161.79									32.539		160.602									32.219		113.322									35.413		52.988
33.194		166.517									33.081		162.391									32.842		115.588									35.998		53.688
33.78		168.465									33.499		164.137									33.386		117.218									36.623		54.763
34.405		172.145									34.085		168.141									33.804		118.462									37.161		55.528
34.947		174.633									34.709		170.177									34.389		121.271									37.583		56.287
35.365		176.767									35.248		171.957									35.014		122.825									38.161		57.646
35.951		180.057									35.663		175.487									35.552		124.222									38.785		58.417
36.575		181.956									36.248		177.412									35.966		127.459									39.41		59.658
37.118		183.301									36.872		180.082									36.553		129.057									39.664		60.39
37.536		186.537									37.415		181.806									37.177		131.301									40.019		61.049
38.114		188.506									37.833		183.35									37.719		133.043									40.019		61.583
38.864		191.677									38.419		186.518									38.137		134.656									39.917		62.163
39.117		193.753									39.043		188.156									38.722		136.913									39.567		62.567
39.531		195.229									39.582		190.398									39.348		138.301									39.156		63.054
40.004		197.154									40.004		192.451									39.891		140.425									38.657		63.297
40.004		197.894									40.004		192.953									40.011		141.756									38.071		63.633
39.921		197.152									39.953		191.894									40.011		141.993									37.571		63.478
39.598		198.248									39.667		192.765									39.832		141.887									37.067		63.075
39.105		199.231									39.27		193.309									39.367		142.676									36.74		62.378
38.77		199.075									38.684		194.51									38.95		143.209									36.115		61.873
38.106		202.558									38.059		197.311									38.371		144.83									35.572		61.307
37.606		200.611									37.517		197.647									37.739		145.65									35.154		60.373
37.106		197.176									37.099		195.528									37.2		144.564									34.569		59.564
36.771		190.794									36.521		192.989									36.786		143.468									33.944		58.278
36.146		189.108									35.896		189.863									36.201		142.889									33.401		57.403
35.603		189.391									35.349		189.595									35.576		142.044									32.984		56.535
35.185		191.23									34.936		190.507									35.033		141.547									32.406		55.086
34.607		191.23									34.35		190.903									34.615		140.896									31.781		54.22
33.983		187.017									33.725		188.868									34.03		137.682									31.234		52.881
33.441		183.731									33.183		186.902									33.405		135.852									30.82		52.043
33.023		179.891									32.765		183.614									32.866		133.516									30.235		50.759
32.437		173.515									32.187		181.507									32.453		132.128									29.61		49.887
31.812		170.531									31.559		178.186									31.867		130.492									29.068		49.044
31.269		166.981									31.016		176.316									31.242		129.133									28.65		47.485
30.851		164.806									30.601		174.427									30.699		127.81									28.071		46.691
30.274		162.26									30.016		171.034									30.281		124.363									27.439		45.445
29.649		157.636									29.391		168.985									29.696		122.677									26.901		44.605
29.107		154.861									28.849		166.096									29.071		120.285									26.486		43.277
28.689		150.015									28.431		164.905									28.533		118.506									25.901		42.429
28.103		146.602									27.854		163.375									28.119		117.207									25.276		41.202
27.479		144.084									27.221		161.252									27.533		114.586									24.733		40.391
26.936		141.39									26.682		159.377									26.909		113.101									24.316		39.549
26.517		136.18									26.267		154.909									26.362		110.515									23.738		38.089
25.94		134.109									25.682		152.04									25.947		108.951									23.105		37.229
25.307		130.572									25.057		149.279									25.362		106.6									22.567		36.375
24.769		127.918									24.515		147.241									24.737		104.968									22.152		34.908
24.348		125.208									24.098		145.153									24.194		103.391									21.567		34.067
23.769		120.142									23.511		141.768									23.777		100.443									20.943		32.747
23.145		117.627									22.887		139.328									23.199		99.068									20.399		31.886
22.602		113.621									22.348		137.219									22.575		97.037									19.982		31.041
22.184		111.601									21.934		134.042									22.032		95.331									19.396		29.628
21.599		108.253									21.349		132.171									21.614		93.693									18.771		28.781
20.974		106.149									20.724		129.062									21.029		90.81									18.233		27.418
20.435		103.672									20.181		126.433									20.404		89.447									17.819		26.508
20.014		99.186									19.764		124.451									19.861		87.665									17.234		25.309
19.435		96.503									19.177		121.194									19.444		86.306									16.609		24.479
18.811		92.69									18.552		119.313									18.865		83.824									16.066		23.612
18.186		90.132									18.011		115.807									18.241		82.112									15.648		22.146
17.932		87.595									17.593		114.07									17.698		80.467									15.062		21.302
17.436		83.394									17.015		111.253									17.28		77.92									14.437		20.02
16.851		81.849									16.39		109.263									16.695		76.283									13.895		19.174
16.269		79.92									15.847		108.058									16.07		73.643									13.478		18.324
15.769		76.752									15.43		104.659									15.527		71.965									12.9		16.849
15.351		73.977									14.844		102.231									15.109		69.984									12.275		16.066
14.848		72.112									14.219		98.206									14.531		67.746									11.732		14.739
14.266		68.742									13.677		95.688									13.906		66.214									11.314		13.903
13.766		67.007									13.259		93.804									13.36		64.106									10.729		13.132
13.266		64.967									12.681		91.543									12.946		62.773									10.104		11.757
12.931		60.979									12.056		89.801									12.361		60.663									9.561		11.014
12.306		58.729									11.513		87.175									11.736		59.219									9.144		10.261
11.763		56.446									11.095		85.075									11.193		57.209									8.565		8.912
11.345		52.877									10.51		82.464									10.775		53.716									7.941		8.167
10.768		50.097									9.885		80.664									10.19		52.038									7.398		7.028
10.139		46.657									9.343		77.854									9.565		49.808									6.98		6.322
9.601		44.206									8.925		73.314									9.023		48.066									6.395		5.662
9.183		41.561									8.348		71.494									8.613		46.502									5.77		4.726
8.596		37.659									7.723		68.743									8.026		43.505									5.227		4.1
7.973		35.753									7.176		66.935									7.402		41.851									4.81		3.619
7.429		32.762									6.761		64.859									6.859		40.597									4.231		2.712
7.011		31.524									6.176		60.86									6.441		38.354									3.603		2.301
6.434		29.22									5.551		58.367									5.856		37.011									3.061		1.754
5.809		27.477									5.009		56.302									5.106		34.785									2.646		1.397
5.263		25.621									4.591		53.741									4.856		33.226									2.061		0.944
4.849		21.143									4.005		51.891									4.443		31.799									1.436		0.661
4.263		18.34									3.38		49.1									3.857		29.415									0.893		0.431
3.639		15.145									2.842		47.286									3.276		28.385									0.476		0.135
3.096		12.875									2.428		43.251									2.689		26.949									0.226		0.031
2.678		10.99									1.843		41.206									2.189		24.382
2.1		7.686									1.218		39.436									1.694		22.744
1.468		5.551									0.674		37.399									1.357		21.497
0.929		2.825									0.258		35.417									0.691		19.716
0.515		1.466									0		0									0.191		18.569									1.116			0.381
0.008		0.569																															2.834			0.63
0.008		0.84																															3.247			0.904
											0			6.381								0			0.523								3.923			1.13
0.811			5.304								0.011			8.81								0.64			0.958								4.423			1.344
1.749			6.853								0.436			11.206								1.475			0.817								4.926			1.755
2.479			8.237								1.046			13.85								2.1			1.304								5.255			2.047
3.205			10.962								1.679			18.164								2.725			1.617								5.887			2.449
3.829			10.383								2.217			20.057								3.139			2.024								6.426			2.86
4.459			11.484								2.631			22.69								3.924			2.58								6.84			3.28
4.872			13.547								3.216			26.528								4.603			3.915								7.425			3.948
5.505			16.266								3.841			29.128								5.122			5.187								8.05			4.301
6.047			17.595								4.384			31.78								5.77			7.807								8.593			4.703
6.465			19.394								4.801			35.622								6.395			9.29								9.011			5.527
7.043			23.469								5.388			37.962								6.938			10.609								9.596			6.073
7.675			25.99								6.013			40.894								7.355			13.221								10.221			6.925
8.214			31.699								6.551			42.562								7.933			14.465								10.76			7.529
8.877			34.923								6.965			44.701								8.561			16.866								11.174			8.44
9.214			36.695								7.55			47.967								9.104			18.519								11.759			9.102
9.839			39.54								8.175			50.323								10.022			21.38								12.384			9.762
10.381			41.451								8.718			53.378								10.729			22.866								12.927			10.921
10.799			43.274								9.135			55.502								11.271			25.185								13.345			11.678
11.385			47.303								9.721			58.255								11.689			26.813								13.93			12.725
12.009			49.47								10.346			60.612								12.275			29.372								14.555			13.507
12.548			51.638								10.885			62.985								12.899			30.77								15.098			14.364
12.962			54.698								11.299			66.763								13.438			32.24								15.507			15.829
13.548			57.442								11.884			68.74								13.853			35.153								16.094			16.693
14.173			61.05								12.509			70.909								14.437			36.518								16.718			17.922
14.715			63.062								13.052			72.131								15.062			38.084								17.261			18.73
15.132			64.771								13.47			75.482								15.606			40.942								17.679			19.93
15.719			68.191								14.055			77.18								16.023			42.568								18.264			20.775
16.343			69.981								14.68			80.509								16.609			45.032								18.889			22.082
16.882			74.01								15.219			83.052								17.234			46.525								19.432			22.943
17.304			76.787								15.64			85.001								17.772			48.179								19.849			23.846
17.881			80.05								16.219			88.298								18.186			51.156								20.427			25.192
18.631			82.494								16.843			90.255								18.771			52.771								21.051			26.048
18.884			84.34								17.386			93.053								19.521			54.274								21.594			27.328
19.299			87.488								17.804			94.808								19.775			55.686								22.012			28.184
19.889			89.465								18.389			97.573								20.189			58.294								22.598			29.392
20.466			90.841								19.014			99.172								20.771			59.502								23.223			30.2
21.052			93.876								19.557			101.983								21.356			60.976								23.766			31.062
21.552			96.134								19.974			105.841								21.942			63.822								24.183			32.468
22.051			98.875								20.553			107.856								22.442			65.263								24.761			33.385
22.387			102.838								21.176			110.277								22.941			66.97								25.386			34.649
23.051			104.924								21.723			112.133								23.273			69.287								25.933			35.43
23.551			106.527								22.137			114.294								23.73			70.329								26.346			36.29
24.132			108.686								22.723			117.486								24.191			71.536								26.931			37.745
24.632			110.98								23.348			119.897								24.733			72.714								27.556			38.59
25.218			113.09								23.891			122.536								25.272			74.322								28.099			39.902
25.717			115.369								24.307			124.463								25.776			75.767								28.518			40.686
26.221			117.478								24.894			127.059								26.444			77.722								29.095			41.903
26.549			121.182								25.51			128.507								26.861			80.596								29.724			42.704
27.177			123.484								26.057			130.663								27.439			82.396								30.266			43.503
27.721			125.275								26.471			133.715								28.064			85.397								30.68			44.932
28.134			129.895								27.056			135.748								28.611			86.925								31.265			45.667
28.72			132.517								27.681			138.605								29.025			88.161								31.89			46.821
29.345			135.522								28.224			140.7								29.61			90.193								32.433			47.651
29.887			137.478								28.641			142.566								30.235			91.679								32.851			48.936
30.305			139.314								29.227			146.017								30.778			93.451								33.436			49.749
30.883			142.76								29.853			148.001								31.195			96.645								34.061			50.878
31.515			144.865								30.395			150.65								31.774			98.301								34.6			51.683
32.054			146.798								30.805			152.001								32.402			100.395								35.014			52.495
32.469			150.094								31.39			153.853								32.944			101.898								35.6			53.942
33.054			152.195								32.015			155.793								33.359			103.877								36.224			54.695
33.679			155.724								32.558			157.88								33.944			106.735								36.767			55.829
34.221			158.269								32.976			161.522								34.569			108.264								37.185			56.583
34.639			160.474								33.561			163.698								35.112			109.958								37.77			57.687
35.225			162.911								34.186			165.677								35.529			111.27								38.395			58.464
35.849			164.52								34.725			167.254								36.115			113.39								38.934			59.267
36.388			167.592								35.139			169.27								36.74			114.973								39.355			60.588
36.803			170.081								35.725			172.765								37.278			116.996								39.934			61.329
37.388			174.517								36.349			174.915								37.692			119.957								40.558			62.386
38.012			176.617								36.892			177.981								38.278			121.554								41.101			63.135
38.555			178.273								37.31			179.821								38.903			123.075								41.519			63.886
38.972			180.458								37.895			182.002								39.446			125.543								42.104			65.25
39.559			182.673								38.52			183.922								39.862			126.848								42.729			65.986
40.184			185.909								39.063			185.843								40.449			128.718								43.272			67.161
40.722			188.252								39.48			188.437								41.074			129.805								43.689			67.793
41.136			190.025								40.059			190.437								41.612			131.552								44.267			68.752
41.721			192.802								40.682			193.015								42.026			134.406								44.892			69.437
42.35			194.096								41.226			194.951								42.611			136								45.434			70.171
42.889			196.693								41.644			197.011								43.236			137.667								45.852			71.481
43.806			201.685								42.229			200.163								43.779			138.997								46.437			72.231
44.517			203.136								42.854			201.421								44.197			141.495								47.062			73.345
45.059			204.729								43.397			204.663								44.783			143.136								47.606			74.069
45.477			207.983								43.814			207.416								45.407			145.739								48.024			75.221
46.055			209.532								44.392			210.686								45.946			147.056								48.601			75.918
46.68			212.036								45.017			212.535								46.367			148.262								49.226			76.936
47.223			213.979								45.559			214.273								46.945			150.35								49.768			77.601
47.64			216.672								45.977			216.646								47.57			151.729								50.186			78.316
48.226			221.237								46.562			218.465								48.113			153.333								50.771			79.474
48.851			223.242								47.187			220.745								48.531			156.29								51.396			80.129
49.393			225.808								47.731			222.342								49.116			157.688								51.939			80.821
49.811			226.991								48.149			224.507								49.866			159.275								52.358			82.116
50.389			228.868								48.726			227.011								50.116			160.541								52.935			82.861
51.014			231.082								49.359			228.913								50.534			162.994								53.567			83.877
51.561			232.889								49.898			231.237								51.115			164.28								54.106			84.524
51.975			236.697								50.319			232.449								51.697			165.326								54.52			85.176
52.56			238.95								50.896			235.073								52.283			167.686								55.106			86.275
53.185			241.63								51.521			236.823								52.783			169.293								55.73			86.984
53.727			243.808								52.064			238.305								53.286			170.962								56.273			88.08
54.145			245.715								52.483			241.758								53.614			173.545								56.691			88.743
54.722			248.982								53.068			243.823								54.282			174.741								57.276			89.663
55.351			250.192								53.692			247.183								54.782			175.973								57.901			90.271
55.894			253.007								54.231			249.35								55.285			176.935								58.44			90.877
56.309			254.799								54.653			251.734								55.614			179.241								58.854			92.09
56.894			257.889								55.231			253.197								56.242			180.727								59.44			92.742
57.519			259.655								55.855			255.264								56.784			181.917								60.064			93.719
58.061			262.123								56.398			256.291								57.199			184.357								60.607			94.408
58.479			265.918								56.816			257.69								57.784			185.607								61.025			95.059
59.065			267.936								57.401			260.862								58.534			187.784								61.61			96.172
59.69			270.465								58.026			262.533								58.784			189.033								62.235			96.816
60.228			271.945								58.565			264.957								59.201			190.199								62.774			97.794
60.642			273.846								58.979			268.388								59.783			192.285								63.187			98.402
61.227			276.937								59.565			269.895								60.283			193.244								63.774			99.298
61.852			278.995								60.189			271.839								60.951			194.853								64.398			99.942
62.396			282.102								60.732			273.557								61.451			197.98								64.941			100.597
62.812			284.196								61.15			274.619								61.954			199.253								65.359			101.852
63.399			286.216								61.735			278.116								62.286			200.424								65.944			102.475
64.024			288.506								62.36			279.778								62.742			201.737								66.569			103.346
64.562			290.036								62.899			281.144								63.199			202.677								67.108			104.018
64.976			292.674								63.32			284.086								63.746			203.87								67.53			104.621
65.561			294.596								63.899			286.466								64.289			206.103								68.108			105.773
66.186			297.27								64.528			289.015								64.914			207.425								68.733			106.428
66.733			299.362								65.066			291.13								65.453			209.096								69.274			107.417
67.146			301.192								65.484			292.299								65.866			211.826								69.692			108.063
67.733			304.533								66.069			294.356								66.451			213.568								70.279			108.89
68.358			306.207								66.694			296.262								67.076			215.248								70.903			109.494
68.899			309.292								67.237			299.031								67.619			216.462								71.446			110.155
69.317			311.345								67.655			301.038								68.038			219.39								71.864			111.33
69.895			314.029								68.233			302.955								68.623			220.705								72.441			111.997
70.52			315.714								68.857			304.073								69.248			222.182								73.066			112.922
71.063			317.922								69.399			305.588								69.786			223.321								73.612			113.555
71.481			319.858								69.817			307.471								70.207			225.355								74.026			114.503
72.066			322.238								70.403			309.369								70.786			226.593								74.612			115.101
72.691			323.93								71.028			311.994								71.414			228.883								75.236			115.951
73.234			325.03								71.571			313.822								71.953			230.346								75.779			116.594
73.651			326.897								71.989			315.392								72.371			231.218								76.197			117.246
74.229			329.016								72.566			317.137								72.956			233.75								76.775			118.399
74.854			332.281								73.195			319.098								73.581			235.212								77.408			119.034
75.397			334.802								73.737			322.22								74.124			236.719								77.946			119.652
75.815			336.623								74.151			324.064								74.541			239.719								78.36			120.756
76.4			340.237								74.737			325.91								75.12			241.05								78.946			121.419
77.025			342.135								75.361			327.407								75.748			242.893								79.57			122.397
77.567			344.772								75.904			329.939								76.369			244.331								80			122.986
77.985			346.63								76.322			331.964								76.623			245.647								80			123.613
78.564			349.242								76.908			334.04								77.123			247.804								79.954			123.955
79.196			351.133								77.532			336.653								77.622			248.978								79.582			124.402
79.734			353.168								78.071			337.421								78.122			249.967								79.051			124.727
80.008			356.614								78.485			338.184								78.54			251.757								78.634			125.045
80.008			355.848								79.071			340.13								79.125			253.118								78.056			125.135
79.805			354.447								79.695			341.981								79.707			254.576								77.428			125.02
79.516			354.347								80.008			345.242								80.07			257.485								76.884			124.713
78.981			355.034								80.008			346.097								80.07			258.111								76.47			123.996
78.439			357.042								79.954			344.816								79.989			258.078								75.885			123.541
77.814			358.404								79.562			344.54								79.664			258.65								75.26			122.74
77.271			356.526								78.86			345.238								79.091			259.356								74.717			122.092
76.853			350.685								78.36			345.194								78.591			259.886								74.3			121.39
76.275			348.571								78.025			349.443								78.088			261.026								73.714			119.838
75.65			347.064								77.4			348.925								77.759			262.88								73.089			118.923
75.108			345.929								76.861			346.227								77.13			262.139								72.551			117.582
74.69			345.216								76.448			340.999								76.587			260.273								72.136			116.796
74.105			340.698								75.861			339.815								76.174			257.141								71.551			115.663
73.48			337.747								75.236			340.464								75.587			256.25								70.926			114.866
72.937			334.568								74.694			340.689								74.964			256.28								70.383			114.074
72.519			327.721								74.276			340.618								74.421			256.143								69.966			112.556
71.941			323.701								73.69			338.232								74.002			255.232								69.38			111.698
71.316			318.747								73.066			336.531								73.425			252.267								68.755			110.424
70.774			316.679								72.523			333.982								72.793			250.889								68.213			109.631
70.356			314.085								72.105			332.779								72.254			249.122								67.802			108.864
69.77			312.056								71.528			329.613								71.84			246.051								67.218			107.613
69.146			308.15								70.903			327.544								71.254			244.41								66.592			106.86
68.603			304.939								70.356			325.816								70.63			242.322								66.049			106.052
68.185			302.195								69.942			321.879								70.087			240.831								65.633			104.586
67.608			297.695								69.356			320.667								69.669			239.572								65.046			103.832
66.979			295.808								68.733			317.588								69.084			236.946								64.421			102.694
66.436			292.279								68.189			315.655								68.459			235.165								63.883			101.978
66.023			289.842								67.771			313.602								67.92			233.748								63.461			100.948
65.436			285.586								67.194			310.444								67.506			230.311								62.884			100.303
64.812			282.355								66.569			308.705								66.92			228.334								62.259			99.579
64.269			279.924								66.023			306.82								66.296			225.617								61.716			98.858
63.851			275.261								65.609			302.886								65.753			224.025								61.298			97.384
63.266			272.808								65.023			301.06								65.335			222.645								60.712			96.615
62.641			269.166								64.398			298.467								64.75			220.702								60.088			95.526
62.102			266.715								63.856			296.769								64.125			219.481								59.545			94.787
61.689			263.902								63.437			294.651								63.586			217.928								59.128			94.024
61.103			259.248								62.86			292.034								63.172			215.006								58.55			92.72
60.478			257.064								62.228			290.004								62.586			213.626								57.925			92.018
59.936			253.378								61.689			287.725								61.961			211.375								57.378			90.91
59.018			249.487								61.275			285.773								61.419			209.929								56.964			90.204
58.308			247.289								60.689			282.545								61.001			208.637								56.379			89.119
57.769			245.14								60.064			280.906								60.416			205.961								55.629			88.406
57.355			239.828								59.522			279.193								59.791			204.495								55.379			87.715
56.769			237.128								59.104			276.808								59.248			201.922								54.961			86.552
56.144			233.454								58.519			274.786								58.83			200.335								54.38			85.867
55.602			230.857								57.894			271.763								58.253			199.067								53.794			85.241
55.184			227.738								57.354			269.958								57.628			196.693								53.212			83.988
54.599			226.366								56.941			267.316								57.086			195.625								52.712			83.261
53.767			224.417								56.355			262.777								56.668			194.234								52.294			82.578
53.267			222.284								55.73			261.11								56.081			191.973								51.795			81.469
52.763			219.812								55.188			258.92								55.458			190.616								51.209			80.789
52.435			214.713								54.77			257.753								54.914			188.534								50.713			80.14
51.81			212.146								54.184			255.899								54.496			187.25								50.21			79.513
51.268			210.058								53.56			254.325								53.919			184.949								49.874			78.285
50.85			206.647								53.017			252.546								53.294			183.217								49.249			77.635
50.264			204.245								52.608			249.266								52.748			181.444								48.711			76.964
49.64			201.332								52.021			247.442								52.334			178.44								48.296			75.779
49.097			199.204								51.396			243.208								51.748			176.836								47.711			75.079
48.679			197.227								50.854			241.448								51.124			175.449								47.086			74.071
48.101			194.75								50.436			238.734								50.581			173.05								46.543			73.352
47.476			192.441								49.85			237.507								50.163			171.337								46.126			72.588
46.934			189.911								49.226			235.782								49.585			169.283								45.54			71.233
46.516			185.742								48.683			233.832								48.953			167.882								44.915			70.533
45.93			183.282								48.265			232.627								48.414			166.539								44.376			69.414
45.306			180.77								47.687			229.201								48			164.187								43.955			68.662
44.763			178.954								47.062			226.883								47.414			162.974								43.378			67.564
44.345			176.883								46.52			223.947								46.789			160.71								42.753			66.833
43.767			173.586								46.102			222.048								46.247			159.479								42.209			66.083
43.139			171.155								45.516			219.447								45.829			158.188								41.791			64.863
42.596			167.432								44.892			218.098								45.244			155.909								41.206			64.153
42.182			165.57								44.349			215.96								44.619			154.467								40.581			63.09
41.596			163.362								43.931			213.997								44.08			152.877								40.039			62.365
40.972			161.189								43.354			211.328								43.666			150.301								39.621			61.708
40.429			159.332								42.729			209.002								43.08			148.712								39.044			60.502
40.011			154.772								42.182			207.071								42.455			146.438								38.419			59.812
39.434			152.298								41.769			203.901								41.913			144.588								37.876			59.086
38.801			149.013								41.351			201.828								41.495			142.933								37.458			57.687
38.263			146.668								40.64			199.738								40.91			140.714								36.872			56.954
37.849			143.528								40.101			198.738								40.285			139.351								36.248			55.892
37.262			142.157								39.558			196.99								39.746			137.403								35.705			55.136
36.638			140.444								39.02			193.482								39.333			135.786								35.288			53.992
36.096			137.84								38.391			191.165								38.746			133.353								34.709			53.241
35.678			136.884								37.848			189.168								38.121			131.736								34.081			52.153
35.093			133.634								37.435			186.374								37.579			130.062								33.542			51.427
34.468			130.992								36.849			185.332								37.161			127.33								33.124			50.638
33.928			129.027								36.224			182.927								36.575			125.701								32.539			49.33
33.515			124.481								35.682			181.067								35.951			123.85								31.914			48.565
32.929			122.327								35.264			178.969								35.408			122.748								31.371			47.331
32.304			119.575								34.678			174.985								34.99			121.202								30.954			46.581
31.762			117.092								34.054			173.576								34.413			118.873								30.375			45.503
31.344			115.206								33.514			170.981								33.788			117.356								29.747			44.754
30.758			112.056								33.101			169.222								33.246			115.87								29.204			44.005
30.134			110.087								32.515			165.39								32.828			113.448								28.79			42.646
29.594			108.249								31.89			163.208								32.241			112.2								28.205			41.828
29.172			105.106								31.347			161.283								31.617			110.058								27.58			40.714
28.595			102.997								30.93			158.974								31.074			108.773								27.037			39.936
27.97			99.433								30.344			157.755								30.656			106.876								26.62			39.179
27.428			97.098								29.72			154.722								30.071			105.253								26.034			37.922
27.01			95.304								29.181			152.467								29.454			103.693								25.409			37.156
26.424			91.966								28.759			150.68								28.911			102.156								24.87			35.936
25.8			90.049								28.181			147.2								28.494			99.052								24.456			35.123
25.257			86.616								27.556			145.177								27.908			97.8								23.871			33.958
24.839			84.371								27.014			142.326								27.283			95.375								23.246			33.118
24.261			81.386								26.596			140.168								26.741			93.757								22.703			31.86
23.636			79.406								26.01			137.488								26.322			92.027								22.285			31.072
23.094			77.671								25.386			135.801								25.745			89.104								21.7			29.902
22.676			73.958								24.843			132.242								25.116			87.856								21.075			29.143
22.09			72.783								24.425			130.141								24.574			86.355								20.536			28.33
21.466			69.789								23.848			128.917								24.16			83.964								20.123			26.835
20.923			67.462								23.223			127.146								23.574			82.736								19.536			26.077
20.505			65.432								22.68			125.708								22.949			80.636								18.912			24.942
19.927			62.392								22.262			122.578								22.407			79.168								18.369			24.117
19.303			60.962								21.676			119.925								21.989			77.538								17.452			22.171
18.756			59.062								21.051			116.579								21.411			74.535								16.741			21.397
18.343			57.845								20.509			114.608								20.779			72.966								16.203			20.054
17.756			55.177								20.091			113.217								20.239			70.527								15.781			19.126
17.131			53.114								19.514			111.155								19.826			68.813								15.202			17.879
16.589			50.856								18.889			109.289								19.24			66.38								14.579			17.067
16.171			45.958								18.346			106.091								18.49			64.924								14.036			16.242
15.586			44.47								17.929			103.957								18.241			63.57								13.618			14.741
14.961			42.684								17.343			101.379								17.823			61.454								13.032			13.955
14.422			41.226								16.718			99.793								17.241			60.033								12.407			12.775
14.009			39.01								16.176			97.97								16.656			58.521								11.864			12.044
13.423			37.237								15.757			94.017								16.074			55.748								11.448			11.336
12.798			34.959								15.18			91.924								15.574			53.939								10.869			10.179
12.256			32.07								14.547			89.018								15.07			52.337								10.245			9.441
11.838			30.962								14.008			87.039								14.735			50.08								9.698			8.239
11.251			29.441								13.595			85.132								14.071			48.727								9.284			7.435
10.627			28.753								13.009			81.822								13.571			47.451								8.699			6.386
10.088			26.499								12.384			79.88								13.071			46.091								8.074			5.689
9.675			23.237								11.841			77.099								12.735			43.547								7.531			5.082
9.089			22.032								11.424			74.992								12.111			42.115								7.114			4.057
8.464			19.706								10.838			72.322								11.572			40.618								6.535			3.509
7.921			18.461								10.214			70.546								11.15			37.873								5.777			2.792
7.504			17.019								9.674			68.365								10.572			36.207								5.532			2.4
6.918			14.056								9.26			65								9.944			34.439								5.114			2.005
6.294			12.565								8.675			62.978								9.405			33.165								4.529			1.442
5.754			10.11								8.05			59.947								8.987			31.83								3.947			1.204
5.34			8.59								7.508			57.591								8.401			28.784								3.365			0.945
4.755			7.232								7.09			55.834								7.777			27.009								2.865			0.529
4.13			6.355								6.504			52.624								7.234			25.541								2.365			0.346
3.588			5.846								5.879			51.201								6.816			23.343								2.03			0.192
3.17			4.536								5.341			49.214								6.239			21.976								1.444			0.036
2.584			3.027								4.926			47.296								5.614			20.155								0.944			0.012
1.959			1.572								4.341			43.936								5.071			18.793								0.281			0.065
1.499			0.757								3.591			42.047								4.654			16.641								0.008			0.158
0.999			0								3.338			40.138								4.067			15.262								0.008			0.151
0.331			0								2.924			36.674								3.443			13.909
0			0								2.342			34.83								2.901			12.458
											1.756			32.604								2.482			9.736
0.058				5.095							1.174			28.791								2.069			8.482								0				0.368
0.953				5.78							0.671			26.858								1.362			6.944								0.679				0.548
1.784				6.931							0.253			25.198								0.816			6.047								1.354				0.662
2.311				7.851							0.246			22.316								0.277			5.003								1.874				0.867
3.038				8.378							0			0								0			3.184								2.576				1.015
3.817				7.983																													3.201				1.336
4.493				10.582																													3.744				1.75
4.989				15.136							0				7.845							0				2.452							4.161				2.16
5.575				16.406							0.062				8.733							0.019				3.386							4.739				2.911
6.2				17.837							0.648				11.362							0.667				3.096							5.371				3.431
6.738				19.146							1.015				14.008							1.292				2.801							5.911				4.272
7.153				20.422							1.647				16.574							1.811				3.188							6.325				4.771
7.737				24.993							2.186				18.63							2.439				3.34							6.91				5.485
8.363				27.406							2.6				21.692							3.166				3.545							7.535				6.107
8.906				30.909							3.185				23.847							3.74				5.205							8.078				6.749
9.322				32.808							3.81				28.246							4.24				6.944							8.495				8.042
9.909				34.665							4.353				31.059							4.575				8.808							9.074				8.749
10.534				38.844							4.77				35.011							5.2				10.646							9.706				9.754
11.072				40.207							5.356				37.183							5.739				13.13							10.33				10.585
11.486				41.862							5.981				38.716							6.16				15.155							10.576				11.314
12.071				45.126							6.519				42.099							6.739				18.154							11.08				12.622
12.696				47.085							6.934				43.89							7.362				20.085							11.662				13.425
13.321				50.645							7.519				47.302							7.906				21.657							12.244				14.122
13.575				52.302							8.144				49.5							8.324				23.87							12.747				15.646
14.071				54.521							8.687				51.497							8.909				25.186							13.243				16.503
14.656				55.994							9.105				54.127							9.534				27.379							13.579				17.257
15.242				59.569							9.69				56.01							10.077				28.726							14.247				18.565
15.742				61.766							10.44				57.619							10.494				30.333							14.746				19.377
16.159				63.658							10.689				58.922							11.072				33.2							15.242				20.131
16.659				67.058							11.107				62.36							11.821				34.676							15.578				21.471
17.241				69.384							11.689				64.366							12.076				36.278							16.203				22.266
17.741				72.399							12.271				66.314							12.489				38.276							16.746				23.065
18.326				74.404							12.857				70.166							13.075				39.735							17.163				24.521
18.826				76.544							13.356				71.947							13.579				41.124							17.749				25.438
19.408				80.137							13.853				74.149							14.242				43.79							18.374				26.721
19.908				82.212							14.187				76.67							14.742				45.179							18.916				27.582
20.493				84.705							14.856				78.734							15.16				46.275							19.334				28.419
20.993				86.009							15.356				80.772							15.659				48.785							19.911				29.89
21.575				88.235							15.859				82.839							16.242				50.362							20.661				30.785
22.074				91.732							16.187				86.641							16.746				51.877							20.915				31.567
22.575				93.605							16.816				88.717							17.241				54.862							21.329				32.999
22.91				95.517							17.354				90.375							17.576				56.253							21.911				33.757
23.535				98.112							17.773				93.757							18.201				57.854							22.501				34.457
24.078				100.035							18.357				95.659							18.744				60.382							23.082				35.862
24.495				102.167							18.982				98.327							19.658				63.233							23.582				36.682
25.081				105.928							19.526				100.085							20.372				64.819							24.081				37.522
25.706				108.195							19.942				102.964							20.911				66.262							24.418				38.998
26.244				110.42							20.521				104.682							21.325				69.105							25.081				39.743
26.659				111.718							21.154				107.252							21.911				70.844							25.581				40.55
27.244				113.588							21.777				109.3							22.66				72.849							26.08				41.306
27.869				117.151							22.024				111.828							22.914				74.492							26.416				42.806
28.412				119.609							22.527				115.929							23.328				76.321							27.041				43.546
28.829				121.531							23.109				117.764							23.91				78.769							27.584				44.325
29.415				124.655							23.691				119.324							24.496				79.969							28.001				45.633
30.04				126.476							24.191				121.637							25.077				81.534							28.58				46.379
30.578				129.464							24.609				123.861							25.577				82.95							29.204				47.468
30.992				131.418							25.108				125.261							26.08				86.114							29.751				48.218
31.578				134.241							25.694				128.411							26.58				87.35							30.165				48.969
32.203				136.128							26.194				130.139							27.248				88.872							30.75				50.328
32.746				138.229							26.697				132.361							27.748				90.402							31.375				51.124
33.164				141.977							27.025				135.377							28.162				92.505							31.918				52.365
33.749				143.897							27.65				137.159							28.751				95.675							32.335				53.162
34.374				146.719							28.193				138.836							29.04				96.771							32.921				54.328
34.913				148.017							28.611				140.782							29.497				98.022							33.546				55.098
35.584				150.396							29.196				142.241							30.039				100.186							34.084				55.852
35.911				154.475							29.821				144.776							30.579				101.359							34.499				57.222
36.536				156.485							30.36				146.434							31.328				103.095							35.084				57.93
37.079				158.588							30.774				148.342							31.582				104.524							35.709				59.015
37.498				160.9							31.359				152.008							31.996				107.305							36.252				59.766
38.083				163.108							31.984				153.686							32.581				108.651							36.669				60.519
38.708				165.51							32.527				156.029							33.085				110.317							37.255				61.862
39.246				167.501							32.945				159.821							33.749				113.094							37.88				62.652
39.792				170.319							33.53				161.49							34.249				114.625							38.418				63.823
40.332				172.442							34.155				163.656							34.749				116.238							38.833				64.579
40.87				175.294							34.694				165.643							35.084				117.617							39.417				65.671
41.581				177.349							35.115				167.114							35.748				120.169							40.043				66.394
42.081				179.157							35.694				169.777							36.248				121.527							40.586				67.154
42.416				181.973							36.318				171.288							36.748				122.791							41.003				68.498
43.041				183.807							36.861				173.108							37.084				125.147							41.589				69.201
43.584				185.587							37.279				176.79							37.833				126.648							42.214				70.315
44.001				188.074							37.864				177.991							38.082				127.82							42.752				71.077
44.58				190.076							38.614				180.355							38.501				130.025							43.174				72.188
45.208				192.347							38.864				181.619							39.083				131.284							43.751				72.924
45.751				194.473							39.281				182.793							39.664				132.576							44.376				73.65
46.165				196.214							39.862				186.24							40.249				135.089							44.919				74.856
46.75				199.5							40.444				188.214							40.749				136.634							45.338				75.587
47.375				201.455							41.031				190.17							41.252				137.828							45.922				76.66
47.918				204.048							41.531				193.534							41.581				140.009							46.672				77.422
48.335				206.248							42.034				195.538							42.248				141.155							46.922				78.097
48.914				208.004							42.361				197.504							42.748				142.463							47.34				79.229
49.546				211.036							43.029				201.262							43.252				143.911							47.921				79.815
50.084				213.094							43.529				203.032							43.587				146.545							48.503				80.418
50.499				214.168							44.032				205.266							44.337				147.783							49.089				81.59
51.084				216.216							44.361				206.527							44.583				149.201							49.589				82.314
51.709				217.588							44.994				208.603							45.001				151.457							50.092				83.006
52.252				219.836							45.532				210.147							45.586				152.81							50.424				84.087
52.67				221.726							45.946				211.221							46.25				154.126							50.881				84.633
53.255				224.766							46.531				214.749							46.586				156.251							51.338				85.214
53.88				226.279							47.156				216.549							47.004				157.358							51.881				86.182
54.419				228.49							47.699				218.488							47.586				158.629							52.42				86.802
54.957				231.166							48.117				221.048							48.168				160.952							53.048				87.541
55.5				232.274							48.695				222.531							48.753				162.625							53.591				88.784
56.042				234.652							49.328				224.61							49.253				163.968							54.005				89.443
56.586				236.766							49.866				226.228							49.749				164.913							54.59				90.103
57.004				239.862							50.28				228.163							50.085				166.846							55.215				91.196
57.589				241.646							50.865				230.236							50.709				167.963							55.758				91.864
58.214				244.306							51.49				234.201							51.252				169.402							56.175				92.523
58.753				245.604							52.033				236.292							51.67				172.424							56.761				93.769
59.166				247.646							52.451				238.292							52.255				173.978							57.386				94.422
59.753				250.196							53.036				240.727							52.88				176.14							57.924				95.455
60.376				252.054							53.661				242.256							53.419				177.371							58.339				96.107
60.919				255.148							54.2				244.152							53.841				178.651							58.924				97.047
61.337				256.607							54.614				247.212							54.419				181.026							59.549				97.69
61.922				258.375							55.2				249.199							55.044				182.348							60.092				98.335
62.547				260.726							55.824				251.441							55.586				184.506							60.51				99.46
63.091				262.413							56.371				253.503							56.004				185.769							61.095				100.111
63.508				264.228							56.785				254.91							56.59				187.538							61.72				100.77
64.086				267.445							57.37				257.364							57.214				188.744							62.259				101.978
64.71				269.291							57.995				258.974							57.757				190.359							62.672				102.654
65.253				271.416							58.538				260.427							58.175				192.973							63.258				103.584
65.671				272.646							58.955				263.117							58.753				194.213							63.883				104.238
66.256				273.985							59.534				264.943							59.378				196.04							64.426				104.927
66.881				277.144							60.157				267.673							59.919				197.373							64.844				106.101
67.424				278.763							60.701				269.494							60.337				198.918							65.429				106.75
67.841				282.236							61.119				271.453							60.924				201.994							66.054				107.401
68.42				284.155							61.704				274.91							61.547				203.541							66.596				108.552
69.044				286.275							62.329				276.192							62.091				204.877							67.014				109.209
69.591				287.768							62.872				278.002							62.509				207.195							67.593				110.144
70.005				289.201							63.289				279.879							63.086				208.481							68.221				110.799
70.59				291.08							63.867				281.095							63.715				210.435							68.759				111.449
71.215				292.749							64.492				284.714							64.258				212.122							69.178				112.681
71.84				295.708							65.034				286.707							64.671				213.387							69.763				113.28
72.09				297.544							65.453				289.518							65.258				215.703							70.513				114.193
72.59				299.441							66.038				291.313							66.006				217.175							70.763				114.782
73.171				302.876							66.663				293.036							66.257				218.21							71.18				115.324
73.757				303.711							67.206				294.257							66.674				220.931							71.761				116.496
74.257				305.152							67.624				297.51							67.26				222.387							72.347				117.03
74.842				307.209							68.201				299.582							67.756				223.412							72.929				117.704
75.342				308.729							68.83				301.054							68.423				225.646							73.429				118.85
75.924				311.301							69.373				304.215							68.923				227.045							73.925				119.502
76.424				312.665							69.786				305.363							69.427				228.205							74.26				120.045
76.924				313.936							70.371				307.567							69.755				230.39							74.928				121.065
77.259				315.686							70.996				309.004							70.422				231.632							75.428				121.7
77.927				318.976							71.539				310.42							70.926				233							75.931				122.34
78.427				320.918							71.957				313.064							71.426				234.4							76.26				123.55
78.922				322.92							72.543				314.442							71.761				236.817							76.884				124.174
79.259				325.286							73.168				316.668							72.511				238.025							77.431				124.784
79.883				327.058							73.71				318.445							72.758				239.06							77.845				125.702
80.426				328.694							74.12				321.115							73.175				240.218							78.43				126.358
80.844				330.886							74.706				324.993							73.761				242.95							79.055				127.35
81.429				332.617							75.33				327.122							74.343				244.156							79.598				128.003
82.054				335.191							75.873				329.719							74.928				245.674							80.016				128.717
82.593				336.744							76.291				330.888							75.428				247.399							80.601				129.802
83.006				338.821							76.876				332.164							75.924				250.295							81.226				130.485
83.592				341.394							77.501				333.987							76.26				251.474							81.679				131.567
84.216				342.592							78.04				335.415							76.927				252.378							82.179				132.226
84.763				344.211							78.454				337.462							77.427				253.757							82.846				132.946
85.427				344.605							79.04				341.422							77.931				255.5							83.389				134.126
85.763				346.785							79.664				343.11							78.259				258.526							83.932				134.806
86.388				348.538							80.207				344.542							78.884				259.937							84.35				135.521
86.926				350.243							80.625				346.001							79.426				261.204							84.935				136.538
87.347				353.749							81.21				348.173							79.844				263.081							85.685				137.169
87.926				355.876							81.835				350.05							80.43				264.31							85.931				137.795
88.551				358.453							82.374				351.253							81.054				266.337							86.349				138.862
89.097				360.098							82.788				353.148							81.593				267.806							86.934				139.525
89.636				362.419							83.374				355.32							82.015				269.18							87.516				140.169
90.179				363.6							84.123				358.322							82.592				271.48							88.102				141.343
90.721				365.96							84.377				360.966							83.217				272.637							88.601				142.043
91.264				367.374							84.791				362.921							83.76				273.919							89.097				142.648
91.683				368.972							85.373				365.672							84.178				276.582							89.433				143.601
92.26				372.175							85.958				367.288							84.764				278.335							90.101				144.191
92.885				373.785							86.544				368.52							85.388				279.683							90.601				144.822
93.427				377.46							87.044				371.983							86.013				281.17							91.104				145.961
93.845				379.266							87.544				373.875							86.263				283.801							91.432				146.549
94.43				380.786							87.879				375.427							86.763				285.195							92.056				147.197
95.055				383.605							88.543				378.002							87.344				286.421							92.599				148.183
95.598				384.8							89.043				379.308							87.929				288.699							93.018				148.809
96.016				386.11							89.543				380.655							88.429				289.921							93.517				149.726
96.594				389.475							89.878				381.885							88.847				291.117							94.103				150.361
97.226				390.978							90.503				384.896							89.347				293.463							94.771				151.032
97.765				392.322							91.046				386.367							89.932				294.799							95.187				152.345
98.179				395.633							91.464				387.498							90.428				296.301							95.766				153.105
98.765				397.586							92.041				389.558							90.932				297.577							96.391				153.844
99.389				400.838							92.67				391.113							91.267				300.173							96.933				155.081
99.932				403.436							93.212				393.779							92.018				301.427							97.351				155.794
100.021				405.545							93.626				395.854							92.264				302.69							97.936				156.749
100.014				404.734							94.213				398.261							92.686				304.385							98.561				157.44
99.784				403.751							94.836				399.992							93.267				305.463							99.104				158.137
99.292				404.424							95.379				401.929							93.849				306.767							99.523				159.445
98.874				404.361							95.797				405.039							94.431				309.107							100.006				160.135
98.288				405.966							96.375				406.33							94.934				310.81							100.002				160.715
97.664				406.719							97.008				408.024							95.43				312.452							99.913				161.129
97.121				403.394							97.546				409.272							95.766				313.67							99.639				161.577
96.703				399.765							97.968				409.977							96.433				316.527							99.069				162.035
96.125				394.416							98.546				411.887							96.933				317.859							98.444				162.411
95.5				392.064							99.17				414.15							97.429				319.139							97.902				162.443
94.958				393.211							99.713				415.808							97.765				321.044							97.484				162.348
94.54				392.92							100.014				419.731							98.39				322.25							96.906				161.7
93.954				389.474							100.014				419.725							98.932				323.326							96.281				161.143
93.33				386.613							99.912				418.537							99.475				325.263							95.734				160.442
92.787				383.418							99.529				418.417							99.979				326.991							95.321				159.072
92.369				376.82							99.116				419.223							100.021				328.309							94.735				158.272
91.791				373.445							98.53				421.288							100.014				328.196							94.11				156.929
91.166				368.393							97.905				423.354							99.924				327.711							93.568				155.914
90.624				365.135							97.363				423.972							99.537				327.706							93.15				154.913
90.206				362.521							96.945				422.071							98.745				328.159							92.573				153.21
89.62				358.073							96.368				418.889							98.202				329.087							91.948				152.245
88.996				355.629							95.739				414.787							97.789				331.56							91.401				151.337
88.453				351.312							95.196				413.198							97.202				330.963							90.987				149.682
88.035				348.55							94.782				413.187							96.578				328.654							90.401				148.767
87.457				344.582							94.196				415.336							96.036				327.739							89.776				147.377
86.825				342.156							93.571				413.728							95.618				326.888							89.234				146.485
86.286				339.542							93.029				410.151							95.031				326.602							88.816				145.113
85.873				334.846							92.611				407.422							94.407				326.061							88.23				144.256
85.286				332.709							92.025				405.568							93.868				323.159							87.606				143.028
84.662				329.773							91.401				401.755							93.455				321.552							87.067				142.169
84.119				327.756							90.862				400.056							92.869				319							86.653				141.321
83.701				325.673							90.449				396.652							92.244				317.402							86.067				139.878
83.116				321.25							89.862				394.748							91.702				315.672							85.442				139.02
82.491				319.312							89.237				393.075							91.284				312.221							84.9				138.209
81.952				315.253							88.695				389.658							90.697				311.025							84.483				136.748
81.539				312.52							88.278				388.669							90.074				308.934							83.896				135.959
80.953				308.62							87.778				385.449							89.534				307.376							83.272				134.732
80.328				306.011							87.192				383.495							89.121				306.121							82.733				133.934
79.786				303.763							86.528				381.749							88.535				302.76							82.319				133.121
78.868				298.747							86.114				377.166							87.91				300.882							81.734				131.782
78.157				295.352							85.529				375.404							87.367				299.264							80.984				130.928
77.618				293.139							84.904				372.85							86.95				296.045							80.731				130.154
77.08				288.717							84.361				371.018							86.364				294.705							80.316				128.838
76.533				286.053							83.944				369.033							85.74				292.773							79.735				128.118
75.994				283.974							83.358				364.34							85.201				291.106							79.149				127.454
75.452				281.821							82.733				362.263							84.786				289.507							78.563				126.079
75.034				277.65							82.194				360.529							84.201				286.677							78.063				125.296
74.448				276.475							81.773				357.748							83.576				284.997							77.564				124.528
73.824				273.814							81.195				356.527							83.034				283.422							77.228				123.386
73.281				271.659							80.57				353.706							82.616				281.701							76.564				122.698
72.863				269.94							80.027				351.758							82.03				278.672							76.064				121.99
72.285				265.324							79.61				350.094							81.406				276.931							75.565				121.236
71.656				263.403							79.024				346.516							80.863				275.514							75.229				119.729
71.118				260.13							78.399				344.687							80.445				272.512							74.604				119.013
70.7				258.082							77.857				343.087							79.868				270.96							74.062				118.302
70.114				255.454							77.439				339.426							79.243				268.807							73.644				117.178
69.49				253.643							76.861				337.638							78.699				267.45							73.066				116.531
68.947				251.235							76.236				334.861							78.157				266.109							72.441				115.557
68.529				247.442							75.693				332.884							77.614				263.783							71.898				114.876
67.951				245.284							75.276				330.741							77.071				262.35							71.481				114.132
67.322				243.174							74.69				327.567							76.529				260.207							70.895				112.774
66.784				241.735							74.065				325.723							76.111				258.603							70.27				112.023
66.366				239.104							73.523				324.135							75.534				256.243							69.728				111.312
65.78				237.094							73.105				321.626							74.905				254.595							69.31				109.991
65.156				233.406							72.528				319.552							74.362				253.159							68.733				109.304
64.613				230.758							71.903				316.67							73.949				251.171							68.104				108.274
64.195				228.817							71.278				314.752							73.363				249.884							67.561				107.503
63.618				226.315							71.024				312.603							72.738				247.84							67.146				106.801
62.867				224.532							70.52				311.502							72.196				246.471							66.561				105.459
62.614				222.974							69.938				308.551							71.778				244.458							65.811				104.671
62.196				220.055							69.357				307.03							71.191				241.492							65.562				103.996
61.61				218.193							68.857				305.057							70.568				239.906							65.144				102.851
61.029				216.916							68.358				303.253							70.028				238.382							64.562				102.13
60.447				213.755							68.021				299.497							69.615				236.018							63.976				101.56
59.947				211.389							67.354				297.831							69.029				234.63							63.394				100.338
59.447				209.335							66.854				296.748							68.404				232.681							62.895				99.665
59.111				206.058							66.359				295.36							67.861				231.423							62.391				99.01
58.444				203.985							66.023				294.045							67.444				230.201							62.064				98.493
57.944				202.671							65.397				291.127							66.858				227.952							61.392				97.287
57.44				200.49							64.855				289.272							66.234				226.518							60.896				96.648
57.113				197.259							64.437				286.871							65.694				224.051							60.393				96.003
56.488				195.959							63.851				282.947							65.28				222.421							60.056				95.349
55.946				194.34							63.227				281.021							64.695				219.872							59.431				94.439
55.528				191.679							62.688				279.708							64.07				218.266							58.893				93.219
54.941				189.704							62.274				277.918							63.528				216.997							58.479				92.631
54.317				187.025							61.689				276.842							63.11				214.709							58.061				91.632
53.778				185.308							61.064				274.318							62.524				213.068							57.351				90.958
53.364				183.121							60.521				272.33							61.899				210.802							56.808				90.232
52.779				180.035							60.104				270.529							61.361				209.162							56.266				88.976
52.154				178.33							59.517				266.044							60.939				207.766							55.722				88.226
51.611				175.84							58.893				264.129							60.361				205.863							55.097				87.556
51.194				173.853							58.354				262.412							59.736				204.355							54.559				86.409
50.608				170.802							57.932				260.957							59.193				203.405							54.138				85.702
49.983				168.56							57.355				258.915							58.776				201.058							53.56				84.708
49.441				166.885							56.73				257.217							58.19				199.771							52.935				84.006
49.022				163.917							56.187				255.141							57.44				198.554							52.392				83.294
48.445				162.505							55.77				251.972							57.109				197.023							51.975				82.148
47.82				160.253							55.184				250.649							56.691				194.013							51.389				81.436
47.278				158.306							54.559				248.473							56.191				193.054							50.764				80.428
46.86				157.192							54.021				246.478							55.609				191.892							50.221				79.754
46.274				153.117							53.599				244.6							55.024				189.535							49.804				79.085
45.649				150.418							53.185				240.642							54.524				188.237							49.226				77.885
45.107				146.711							52.478				238.683							54.028				186.564							48.601				77.231
44.689				144.647							51.935				236.642							53.692				184.02							48.058				76.145
44.111				143.447							51.393				234.966							53.024				182.623							47.64				75.49
43.486				141.086							50.85				233.128							52.525				181.412							47.055				74.594
42.943				139.819							50.225				230.302							52.021				180.31							46.43				73.916
42.526				137.386							49.682				229.031							51.685				178.011							45.888				73.224
41.94				136.045							49.265				227.718							51.069				176.704							45.47				71.937
41.315				134.191							48.687				225.658							50.526				175.318							44.892				71.298
40.773				132.093							48.062				223.711							50.108				172.347							44.267				70.643
40.355				130.803							47.516				221.632							49.522				171.043							43.724				69.952
39.778				127.544							47.101				217.943							48.897				169.089							43.306				68.631
39.145				125.525							46.516				215.973							48.355				167.839							42.721				67.924
38.606				122.37							45.891				213.212							47.937				166.413							42.096				66.961
38.192				120.448							45.349				211.385							47.351				164.237							41.554				66.237
37.606				117.728							44.931				209.441							46.727				162.95							40.886				65.387
36.981				115.996							44.345				206.92							46.188				161.593							40.558				64.033
36.439				113.812							43.721				205.528							45.774				159.233							39.925				63.315
36.021				109.977							43.182				204.194							45.189				158.018							39.387				62.59
35.435				108.005							42.767				200.767							44.439				155.726							38.972				61.591
34.811				105.732							42.182				198.778							44.189				154.062							38.387				60.842
34.272				104.445							41.558				196.184							43.771				152.776							37.762				59.803
33.858				102.43							41.014				194.763							43.19				151.422							37.219				59.104
33.273				99.763							40.598				193.405							42.604				149.209							36.803				58.412
32.647				98.371							40.011				189.961							42.022				148.081							36.216				57.253
32.105				95.782							39.386				188.142							41.522				146.734							35.591				56.518
31.687				94.608							38.848				186.647							41.019				145.323							35.053				55.781
31.101				91.904							38.434				183.08							40.769				142.798							34.639				54.44
30.477				90.53							37.849				181.894							40.105				141.552							34.054				53.809
29.938				88.546							37.224				179.813							39.352				139.806							33.218				52.732
29.524				84.957							36.681				177.884							38.856				138.469							32.718				51.927
28.939				83.366							36.264				175.929							38.52				137.081							32.219				51.128
28.314				81.535							35.678				171.952							37.852				134.354							31.882				49.77
27.771				79.942							35.052				170.039							37.352				132.957							31.258				49.135
27.354				78.729							34.514				168.031							36.856				131.612							30.719				48.494
26.767				75.247							34.1				166.721							36.521				129.446							30.297				47.205
26.143				73.361							33.515				164.242							35.896				128.143							29.72				46.461
25.604				69.979							32.89				162.19							35.353				127.004							29.095				45.361
25.182				68.012							32.347				159.787							34.936				124.793							28.552				44.592
24.605				65.59							31.929				155.15							34.35				123.147							28.134				43.84
23.98				64.296							31.344				153.273							33.725				121.577							27.549				42.53
23.437				63.014							30.719				150.431							33.183				118.222							26.924				41.775
23.02				59.646							30.176				148.944							32.765				116.516							26.381				40.639
22.434				57.645							29.759				147.553							32.187				114.5							25.964				39.931
21.809				54.271							29.181				144.482							31.562				113.014							25.385				38.898
21.267				53.121							28.431				142.365							31.019				111.956							24.761				38.143
20.849				51.725							28.177				140.709							30.601				109.549							24.218				37.342
20.271				50.472							27.763				137.766							30.016				108.616							23.8				35.865
19.646				49.24							27.174				136.599							29.391				106.888							23.215				35.126
19.103				46.745							26.592				135.154							28.849				105.182							22.59				34.007
18.686				45.361							26.011				131.738							28.306				103.536							22.047				33.239
18.1				43.438							25.511				129.486							27.768				100.611							21.63				32.486
17.475				40.363							25.011				127.017							27.224				99.036							21.051				31.115
16.933				39.133							24.675				122.921							26.682				97.696							20.303				30.332
16.515				36.449							24.011				121.679							26.267				95.367							20.048				29.671
15.937				34.529							23.512				120.776							25.682				94.066							19.631				28.323
15.312				31.555							23.011				119.481							24.932				91.972							19.045				27.617
14.766				29.467							22.676				117.006							24.683				90.624							18.463				26.944
14.351				28.275							22.051				115.261							24.265				89.37							17.881				25.589
13.766				26.315							21.508				113.711							23.684				86.749							17.382				24.815
13.266				25.029							21.091				111.528							23.011				85.35							16.883				23.999
12.681				23.742							20.512				110.474							22.68				83.767							16.546				23.215
11.931				22.254							19.88				107.257							22.099				80.748							15.878				21.763
11.595				21.031							19.342				105.471							21.512				79.456							15.379				21.043
10.971				18.296							18.927				102.039							21.181				78.331							14.882				20.325
10.432				16.066							18.343				100.03							20.724				77.322							14.547				19.067
10.018				14.234							17.718				98.025							20.267				75.602							13.923				18.353
9.433				11.556							17.174				95.984							19.724				74.279							13.379				17.636
8.808				10.676							16.758				94.725							19.177				72.865							12.962				16.434
8.265				10.067							16.171				91.394							18.552				69.733							12.376				15.671
7.848				9.162							15.546				89.787							18.014				67.778							11.751				14.498
7.261				8.762							15.008				87.833							17.6				66.451							11.213				13.695
6.636				6.646							14.594				83.695							17.015				64.217							10.799				12.931
6.098				5.338							14.009				81.879							16.39				62.903							10.214				11.59
5.684				4.06							13.384				79.1							15.847				60.509							9.589				10.81
5.099				1.387							12.841				77.273							15.43				58.868							9.046				9.614
4.474				0.673							12.422				75.446							14.844				56.507							8.628				8.862
3.931				0.286							11.838				72.155							14.094				54.673							8.043				7.843
3.514				0							11.213				70.58							13.848				53.237							7.292				7.11
2.928				0							10.674				66.887							13.427				50.592							7.047				6.45
2.303				0.511							10.26				64.92							12.845				49.174							6.629				5.332
1.764				1.238							9.675				62.239							12.345				47.869							6.044				4.79
1.343				1.919							8.925				60.367							11.677				45.122							5.462				4.32
0.765				3.685							8.671				58.777							11.178				43.649							4.876				3.403
0.14				4.829							8.257				55.132							10.681				42.23							4.376				2.883
											7.675				53.035							10.346				40.035							3.962				2.39
0					0						7.089				51.047							9.678				38.62							3.463				1.992
0.078					3.562						6.508				47.961							9.178				37.376							2.877				1.249
0.616					7.354						6.004				45.974							8.675				36.421							2.377				0.933
1.284					7.192						5.505				44.098							8.348				34.452							1.874				0.678
1.826					7.192						5.169				41.43							7.723				33.067							1.538				0.219
2.366					8.131						4.505				39.456							7.098				31.395							0.921				0.126
2.788					6.046						4.005				37.741							6.844				28.155							0.378				0.091
3.365					5.374						3.505				36.31							6.34				26.587							0.039				0.233
3.99					7.562						3.17				33.155							5.758				25.124
4.532					10.47						2.545				31.147							5.177				23.843
5.2					11.896						2.002				29.057							4.677				20.932
5.536					13.389						1.585				24.895							4.178				19.312
6.16					15.896						1.006				23.153							3.841				17.856							0.581					0.429
6.703					17.72						0.383				21.226							3.177				15.791							1.518					0.58
7.121					21.035						0.163				19.716							2.678				14.635							2.143					0.826
7.699					22.893																	2.178				13.356							2.756					1.119
8.324					25.101																	1.843				11.073							3.091					1.278
8.87					26.672						0					10.241						1.218				9.619							3.759					1.474
9.284					28.633						0.585					10.853						0.674				7.982							4.259					1.848
9.87					31.81						1.249					13.433						0.258				5.681							4.755					2.268
10.494					34.019						1.792					16.291																	5.091					2.732
11.037					36.968						2.209					17.933																	5.715					3.262
11.455					39.217						2.795					21.194																	6.258					3.823
12.033					41.414						3.42					23.081						0					4.839						6.676					4.766
12.657					43.026						3.958					27.703						0.187					6.117						7.261					5.211
13.204					44.514						4.63					31.008						0.781					7.068						8.011					5.942
13.618					47.119						4.958					33.546						1.319					8.159						8.257					6.449
14.368					49.141						5.582					37.805						1.819					9.678						8.675					6.984
15.036					51.896						6.129					39.797						2.405					11.829						9.26					8.062
15.535					53.431						6.542					41.75						3.033					14.103						9.924					8.711
16.039					55.944						7.129					44.191						3.572					16.298						10.342					9.404
16.374					60.145						7.754					46.035						3.99					20.186						10.76					10.1
16.999					62.074						8.296					48.705						4.575					21.819						11.26					11.01
17.538					64.156						8.714					50.597						5.325					23.666						11.841					12.409
17.951					66.86						9.291					54.496						5.575					26.36						12.427					13.215
18.537					68.96						9.916					56.429						5.993					27.9						12.927					14.062
19.162					71.36						10.459					58.506						6.574					29.56						13.43					15.481
19.704					72.704						10.877					60.939						7.156					31.851						13.759					16.199
20.373					75.45						11.463					62.259						7.742					33.181						14.383					16.977
20.709					76.612						12.088					64.774						8.242					34.745						14.926					17.796
21.332					78.017						12.63					66.729						8.659					37.072						15.344					19.462
21.872					81.088						13.048					70.618						9.159					38.603						15.929					20.405
22.285					82.616						13.626					72.73						9.741					39.993						16.554					21.74
22.871					85.058						14.25					74.872						10.244					42.415						17.097					22.648
23.496					87.001						14.793					77.09						10.744					43.729						17.515					23.507
24.038					88.326						15.211					80.922						11.072					45.087						18.093					25.008
24.581					91.755						15.796					83.371						11.83					47.897						18.718					25.907
25.124					93.657						16.421					86.5						12.076					49.386						19.259					26.76
25.666					96.928						16.964					88.377						12.494					51.153						19.678					28.281
26.209					98.903						17.381					89.696						13.079					53.302						20.262					29.139
26.62					100.764						17.96					91.656						13.661					55.005						20.887					30.353
27.205					103.974						18.593					93.5						14.242					56.564						21.431					31.223
27.83					105.536						19.131					95.761						14.742					57.944						21.849					32.116
28.373					107.998						19.545					99.499						15.242					60.593						22.426					33.672
28.79					109.922						20.13					101.394						15.578					61.499						23.051					34.569
29.376					111.402						20.88					104.838						16.246					62.761						23.593					35.899
30.001					114.165						21.13					106.577						16.746					65.395						24.011					36.755
30.543					115.652						21.547					108.803						17.241					67.015						24.598					38.003
31.211					117.654						22.129					112.059						17.576					68.775						25.221					38.834
31.546					119.549						22.715					113.357						18.201					71.137						25.764					39.661
32.164					121.282						23.301					114.595						18.744					72.652						26.182					41.086
32.706					124.88						23.797					117.909						19.162					73.893						26.596					41.874
33.124					127.133						24.3					119.89						19.748					76.522						27.307					43.042
33.71					128.415						24.629					121.219						20.497					78.392						27.849					43.826
34.335					130.757						25.299					124.407						20.743					79.641						28.388					44.634
34.877					132.979						25.799					126.167						21.325					82.485						28.931					46.168
35.295					134.282						26.299					127.946						21.997					83.764						29.555					47.045
35.872					137.321						26.635					132.437						22.535					85.825						30.098					47.881
36.501					139.414						27.26					134.432						23.078					87.68						30.516					49.233
37.044					141.93						27.802					136.764						23.496					89.299						31.101					50.023
37.458					143.971						28.213					139.227						24.081					92.308						31.726					51.167
38.044					146.515						28.797					140.604						24.706					93.94						32.265					51.971
38.669					147.913						29.422					142.898						25.249					95.583						32.679					52.762
39.211					149.952						29.966					144.405						25.666					98.103						33.265					54.13
39.629					152.561						30.384					146.139						26.245					99.473						33.889					54.93
40.206					153.66						30.969					148.753						26.869					101.363						34.432					55.743
40.839					156.464						31.719					151.158						27.416					102.735						34.85					57.226
41.378					157.963						31.964					153.009						27.83					105.395						35.435					57.979
41.791					160.084						32.386					154.848						28.415					106.97						36.06					58.719
42.377					162.717						32.968					158.423						29.04					108.231						36.599					60.043
43.002					163.856						33.549					159.552						29.583					110.94						37.012					60.794
43.544					165.622						34.136					161.552						30					112.168						37.599					61.862
43.962					167.105						34.635					163.508						30.579					114.551						38.349					62.706
44.549					169.535						35.131					165.633						31.203					115.924						38.602					63.385
45.173					171.685						35.466					169.115						31.75					117.318						39.016					64.644
45.712					174.924						36.134					170.382						32.164					120.132						39.598					65.33
46.375					177.157						36.634					171.849						32.749					121.528						40.183					65.948
46.711					178.432						37.137					173.219						33.499					123.597						40.765					67.252
47.336					180.159						37.466					175.85						33.749					125.177						41.269					68.05
47.879					181.596						38.09					177.592						34.167					126.482						41.769					68.802
48.296					183.884						38.637					179.211						34.748					128.633						42.104					70.073
48.883					185.825						39.051					181.963						35.248					129.827						42.768					70.742
49.507					188.571						39.636					183.93						35.748					131.174						43.268					71.407
50.046					189.931						40.261					185.489						36.334					133.943						43.767					72.073
50.468					192.006						40.804					189.23						36.919					135.527						44.104					73.395
51.045					194.748						41.221					191.745						37.247					136.99						44.727					74.021
51.674					196.248						41.8					194.769						37.914					139.117						45.271					74.658
52.212					198.586						42.428					196.156						38.414					140.249						45.689					75.852
52.88					199.935						42.971					198.312						38.919					141.495						46.266					76.554
53.216					202.55						43.385					200.981						39.254					144.523						46.891					77.287
53.841					203.947						43.97					202.697						40.004					145.987						47.433					77.981
54.383					205.424						44.595					205.331						40.249					147.401						47.851					79.384
55.297					209.431						45.138					206.657						40.668					149.184						48.437					80.15
56.008					211.146						45.555					208.613						41.252					150.06						49.061					81.232
56.547					213.418						46.141					212.04						41.834					151.249						49.604					81.936
56.964					215.157						46.766					213.372						42.421					153.642						50.023					82.648
57.55					216.531						47.305					215.957						42.921					155.244						50.6					83.738
58.175					219.312						47.719					217.749						43.502					157.035						51.233					84.459
58.717					220.785						48.304					220.364						44.002					159.836						51.771					85.555
59.385					223.248						49.054					222.479						44.588					161.103						52.185					86.247
59.712					225.093						49.308					224.012						45.083					162.583						52.771					87.279
60.337					226.638						49.722					226.51						45.586					163.653						53.52					88.012
60.884					229.382						50.304					228.173						45.922					165.728						53.771					88.618
61.547					231.456						51.1					231.086						46.586					166.796						54.188					89.749
61.884					233.597						51.639					232.609						47.086					168.033						54.77					90.368
62.509					235.512						52.06					235.518						47.586					168.922						55.356					90.937
63.051					237.707						52.639					236.759						47.921					171.703						55.937					92.091
63.469					239.075						53.263					238.624						48.671					173.204						56.437					92.801
64.055					241.157						53.806					242.105						48.921					174.683						56.941					93.509
64.679					242.361						54.224					244.113						49.335					177.435						57.269					94.658
65.218					244.065						54.809					246.983						49.921					178.583						57.937					95.248
65.761					246.827						55.434					248.749						50.42					179.799						58.44					95.805
66.299					248.968						55.973					250.988						51.088					181.768						58.94					96.372
66.842					251.267						56.394					252.24						51.588					183.148						59.275					97.467
67.385					252.553						56.972					254.877						52.002					184.535						59.9					98.043
67.802					253.465						57.596					256.503						52.502					186.735						60.439					98.745
68.389					255.343						58.139					258.221						53.087					188.099						60.978					99.903
69.013					256.628						58.557					260.761						53.587					189.169						61.524					100.639
69.552					259.026						59.143					261.866						54.09					190.104						62.064					101.326
69.966					261.098						59.767					263.97						54.419					192.222						62.61					101.951
70.551					262.394						60.311					265.754						55.044					193.682						63.024					103.186
71.176					264.991						60.727					267.458						55.586					195.079						63.61					103.815
71.719					266.769						61.306					270.965						56.004					197.313						64.234					104.782
72.386					269.366						61.935					272.607						56.59					198.641						64.777					105.393
72.722					271.631						62.473					274.728						57.214					200.675						65.195					106.051
73.347					272.871						62.891					276.168						57.757					202.125						65.772					107.167
73.886					273.946						63.476					277.961						58.175					203.341						66.397					107.793
74.3					275.555						64.101					279.558						58.753					205.687						66.94					108.497
74.885					276.739						64.644					281.001						59.51					207.104						67.358					109.749
75.51					279.003						65.062					284.855						59.756					208.273						67.944					110.39
76.053					281.119						65.64					286.076						60.174					210.384						68.568					111.373
76.47					282.857						66.273					288.363						60.759					211.746						69.111					112.041
77.056					285.674						66.811					289.974						61.341					212.767						69.529					112.649
77.681					287.193						67.225					291.458						61.922					215.002						70.106					113.742
78.223					288.456						67.81					294.589						62.422					216.61						70.731					114.403
78.641					288.988						68.56					296.297						62.923					217.954						71.274					115.052
79.219					290.292						68.81					297.503						63.258					220.304						71.691					116.298
79.844					293.617						69.314					300.821						63.926					221.51						72.278					116.957
80.469					295.697						69.813					302.805						64.426					222.774						72.902					117.946
80.722					297.507						70.309					304.324						64.921					225.015						73.444					118.653
81.226					300.095						70.977					307.552						65.258					226.285						73.863					119.295
81.808					301.335						71.477					309.504						65.881					227.753						74.44					120.518
82.389					302.208						71.98					310.63						66.424					230.31						75.065					121.187
82.889					303.655						72.309					313.278						66.842					231.527						75.611					122.222
83.389					305.401						72.98					314.585						67.427					233.295						76.025					122.923
83.725					309.189						73.479					315.92						68.178					234.846						76.611					123.946
84.389					310.421						73.98					318.607						68.505					236.007						77.236					124.628
84.892					311.685						74.315					320.476						69.005					238.72						77.778					125.293
85.388					312.942						74.94					321.754						69.591					239.977						78.196					126.396
85.724					315.477						75.479					324.225						70.34					242.02						78.781					127.042
86.349					316.856						75.893					325.983						70.594					243.329						79.406					128.076
86.891					318.603						76.479					329.321						71.008					244.297						79.949					128.727
87.309					320.944						77.103					331.248						71.59					246.633						80.359					129.428
87.895					322.933						77.646					332.807						72.176					247.619						80.945					130.542
88.519					325.313						78.064					335.549						72.758					248.95						81.57					131.184
89.058					326.367						78.649					336.718						73.261					250.716						82.112					132.268
89.472					327.831						79.274					339.586						73.761					253.886						82.53					132.979
90.058					329.073						79.812					340.928						74.26					255.303						83.116					133.957
90.683					330.377						80.234					342.896						74.928					257.534						83.865					134.701
91.225					332.676						80.812					346.157						75.428					258.448						84.111					135.335
91.642					334.199						81.437					347.597						75.842					259.474						84.529					136.443
92.229					336.793						81.979					350.834						76.346					261.021						85.115					137.101
92.854					338.172						82.398					352.863						76.927					262.178						85.697					137.686
93.392					339.28						82.983					355.108						77.427					263.689						86.282					138.803
93.806					341.401						83.608					356.85						77.931					266.486						86.782					139.533
94.391					342.758						84.151					358.166						78.259					267.781						87.278					140.246
95.016					345.275						84.569					360.486						79.009					269.046						87.614					141.396
95.559					347.711						85.146					362.221						79.262					270.916						88.281					142.04
95.976					349.654						85.896					364.759						79.676					271.683						88.781					142.662
96.562					352.199						86.149					366.135						80.258					273.043						89.285					143.331
97.312					353.721						86.567					367.907						80.847					275.267						89.613					144.595
97.558					355.037						87.153					370.154						81.429					276.904						90.237					145.238
97.979					357.943						87.734					371.601						81.929					278.42						90.78					145.865
98.561					359.728						88.316					373.071						82.429					280.06						91.197					146.895
99.143					361.428						88.816					374.898						82.764					282.807						91.784					147.6
99.729					363.657						89.316					378.338						83.432					283.94						92.408					148.609
100.228					365.414						89.651					380.488						83.932					285.554						92.951					149.317
100.725					366.498						90.319					382.11						84.513					287.781						93.369					150.041
101.06					368.456						90.819					383.257						85.013					289.295						93.946					151.275
101.728					369.738						91.315					385.908						85.595					291.144						94.571					151.974
102.228					371.475						91.651					387.135						86.094					292.389						95.114					152.682
102.731					372.919						92.275					388.386						86.599					293.37						95.531					153.904
103.059					375.49						92.818					391.841						86.931					295.255						96.118					154.599
103.684					376.741						93.236					393.872						87.434					296.629						96.742					155.348
104.227					377.393						93.814					397.097						88.097					298.012						97.284					156.659
104.645					379.402						94.446					398.743						88.636					300.54						97.703					157.433
105.23					381.243						94.985					399.882						89.179					301.966						98.28					158.53
105.855					384.32						95.399					402.025						89.846					303.967						98.913					159.258
106.398					386.117						95.985					403.062						90.183					305.441						99.452					159.953
106.815					388.322						96.609					404.946						90.683					307.003						99.865					161.172
107.392					391.394						97.152					408.178						91.267					309.607						100.451					161.86
108.018					393.012						97.57					409.303						91.892					311.329						101.201					163
108.561					394.891						98.155					411.953						92.432					312.656						101.451					163.675
108.979					396.321						98.78					413.735						92.845					314.893						101.868					164.306
109.564					397.102						99.319					415.075						93.431					316.145						102.45					165.444
110.189					399						99.733					418.126						94.181					318.411						103.036					166.032
110.731					400.895						100.319					420.345						94.434					319.939						103.618					166.724
111.399					404.359						100.943					423.389						94.848					321.3						104.121					167.531
111.735					406.222						101.486					425.345						95.43					323.593						104.535					169.09
112.36					407.651						101.904					427.269						96.101					324.599						105.035					169.765
112.898					410.087						102.404					430.467						96.433					325.694						105.617					170.453
113.313					411.45						102.989					432.037						97.015					328						106.121					171.109
113.897					413.268						103.657					434.092						97.601					329.531						106.62					171.923
114.522					416.637						104.075					436.552						97.936					331.144						106.956					173.275
115.066					418.644						104.652					437.56						98.601					334.05						107.58					173.985
115.483					420.454						105.278					439.074						99.1					335.338						108.119					174.689
116.069					422.013						105.819					441.121						99.6					336.284						108.534					175.799
116.694					423.758						106.238					442.987						99.932					338.147						109.119					176.496
117.232					425.269						106.822					447.142						100.474					339.393						109.744					177.261
117.646					427.098						107.448					448.597						100.936					340.796						110.369					178.639
118.231					429.796						107.991					449.957						101.353					343.299						110.622					179.392
118.856					431.574						108.409					451.358						102.099					344.845						111.122					180.136
119.399					434.232						108.994					453.853						102.724					347.022						111.617					181.207
120.02					436.088						109.736					455.202						103.266					348.578						112.286					181.779
120.02					438.273						109.989					457.23						103.684					350.234						112.789					182.497
119.989					437.684						110.403					459.96						104.27					352.395						113.289					183.704
119.754					436.934						110.992					461.017						104.894					353.939						113.625					184.363
119.371					437.485						111.574					463.134						105.437					355.579						114.292					185.08
118.786					437.377						112.156					465.647						105.98					358.596						114.788					186.355
118.161					439.402						112.656					467.364						106.519					360						115.288					187.13
117.623					441.085						113.156					469.352						107.058					361.616						115.624					187.76
117.201					438.365						113.491					472.331						107.604					362.815						116.249					188.812
116.623					432						114.156					473.71						108.018					363.774						116.791					189.422
115.999					429.29						114.659					474.979						108.604					366.052						117.209					189.985
115.456					427.043						115.155					477.238						109.353					367.689						117.786					191.25
115.037					426.397						115.491					478.286						109.603					368.907						118.411					191.943
114.453					426.262						116.115					480.16						110.021					370.499						118.954					193.113
113.827					422.948						116.658					482.505						110.603					372.931						119.371					193.866
113.284					419.692						117.076					483.943						111.274					373.852						119.958					194.881
112.617					414.384						117.661					486.588						111.606					375.05						120.012					195.522
112.289					411.157						118.286					487.8						112.02					377.039						119.969					195.956
111.665					408.149						118.825					489.779						112.601					378.274						119.778					196.302
111.122					403.47						119.743					493.816						113.187					379.495						119.318					196.695
110.704					400.978						120.012					495.786						113.769					381.537						118.731					196.849
110.119					397.051						119.984					494.775						114.269					382.795						118.067					196.817
109.494					394.356						119.856					493.464						114.772					384.237						117.654					196.588
108.951					391.483						119.356					493.969						115.109					386.757						117.069					196.047
108.534					385.761						118.731					494.881						115.857					388.132						116.444					194.98
107.955					383.319						118.193					495.432						116.104					389.473						115.901					194.108
107.323					379.517						117.779					500.793						116.521					391.522						115.483					193.152
106.784					377.033						117.192					498.201						117.271					392.863						114.897					191.482
106.37					375.042						116.569					491.983						117.896					395.028						114.148					190.268
105.785					370.582						116.026					490.335						118.438					396.255						113.902					189.147
105.16					368.388						115.608					487.772						118.856					397.776						113.484					187.118
104.617					364.245						115.022					489.139						119.443					400.096						112.899					186.065
104.074					361.545						114.397					490.034						120					401.149						112.317					185.052
103.532					358.356						113.859					487.868						120.059					402.126						111.731					183.147
102.989					356.042						113.445					485.796						120.051					402.073						111.231					182.018
102.45					353.78						112.859					481.871						119.864					402.54						110.817					180.976
102.029					350.376						112.235					479.355						119.294					403.13						110.235					179.238
101.451					348.425						111.692					476.932						118.751					403.744						109.939					178.405
100.826					345.306						111.274					473.613						118.334					404.732						109.482					177.544
100.283					343.148						110.689					471.685						117.748					404.806						108.939					175.972
99.865					338.389						110.064					467.971						116.998					403.094						108.397					175.065
99.28					335.757						109.521					465.765						116.748					401.7						107.901					174.108
98.655					333.218						109.104					463.187						116.162					399.162						107.233					173.082
98.116					331.017						108.525					459.279						115.494					398.567						106.815					171.109
97.703					327.948						107.776					457.196						114.96					398.525						106.23					170.148
97.116					326.148						107.522					455.032						114.413					397.488						105.605					168.71
96.493					323.505						107.108					452.303						113.999					395.402						105.062					167.763
95.949					321.054						106.526					450.383						113.414					391.483						104.645					166.811
95.531					319.341						105.937					448.416						112.664					389.364						104.066					165.244
94.946					314.648						105.269					443.78						112.414					387.824						103.442					164.347
94.321					312.644						105.023					441.339						111.829					384.888						102.896					163.405
93.778					309.778						104.52					439.398						111.165					383.216						102.481					161.658
93.361					307.83						103.938					437.63						110.494					380.191						101.896					160.692
92.782					304.975						103.356					436.391						110.165					378.665						101.271					159.389
92.154					302.867						102.852					434.28						109.665					376.607						100.728					158.513
91.616					300.384						102.356					429.729						109.08					373.771						100.31					157.657
90.947					297.682						102.021					427.646						108.455					372.013						99.733					156.201
90.613					295.681						101.396					426.206						107.912					369.207						99.104					155.282
89.987					292.475						100.853					423.666						107.495					367.55						98.561					154.465
89.444					290.333						100.435					422.54						106.909					365.287						98.147					152.887
89.028					289.267						99.858					419.439						106.159					363.533						97.562					152.03
88.449					287.877						99.229					417.698						105.913					361.937						96.937					151.231
87.82					284.987						98.686					415.791						105.331					358.955						96.394					149.825
87.282					283.031						98.273					412.349						104.664					357.004						95.976					148.972
86.864					280.447						97.686					410.566						104.121					354.44						95.391					147.713
86.279					276.629						97.062					408.467						103.578					352.789						94.766					146.887
85.654					274.849						96.519					406.613						103.161					351.19						94.227					146.071
85.111					272.17						96.101					402.652						102.575					348.804						93.814					144.736
84.692					270.964						95.516					401.264						101.825					347.206						93.228					143.956
84.115					268.167						94.891					398.564						101.579					345.946						92.604					142.74
83.49					266.294						94.352					396.783						101.158					343.397						92.061					141.948
82.944					264.333						93.939					395.371						100.576					341.825						91.642					140.749
82.53					260.283						93.353					392.193						99.913					340.591						91.058					139.957
81.945					258.355						92.604					390.604						99.577					337.587						90.433					139.145
81.32					256.408						92.349					389.177						99.159					336.304						89.894					138.338
80.777					254.753						91.936					386.013						98.616					334.891						89.48					136.721
80.359					252.991						91.354					383.942						98.078					332.226						88.894					135.933
79.774					249.495						90.768					382.051						97.616					330.805						88.27					134.773
79.149					247.584						90.187					377.318						97.159					328.865						87.727					134.023
78.61					245.338						89.687					374.778						96.617					326.339						87.309					133.263
78.196					244.05						89.265					372.728						96.079					324.795						86.724					132.498
77.778					242.506						88.766					369.804						95.454					323.36						86.099					130.999
77.068					240.643						88.184					368.115						94.911					321.998						85.556					130.229
76.525					239.087						87.684					366.978						94.493					319.165						85.146					129.493
75.982					235.358						87.184					364.251						93.907					317.821						84.56					128.22
75.44					233.106						86.849					362.728						93.157					315.48						83.811					127.442
74.815					231.433						86.224					361.807						92.822					314.235						83.557					126.728
74.276					228.918						85.681					359.98						92.322					313.236						83.143					125.471
73.863					227.753						85.263					356.432						91.745					310.597						82.561					124.815
73.276					226.31						84.685					355.242						90.995					308.991						81.972					124.179
72.653					223.143						84.061					352.703						90.741					307.28						81.39					123.494
72.109					221.933						83.518					350.543						90.323					304.335						80.89					122.645
71.691					219.289						83.1					349.127						89.741					303.083						80.39					121.718
71.106					217.083						82.515					345.961						89.237					302.087						80.055					120.376
70.481					214.271						81.89					344.467						88.574					299.641						79.391					119.69
69.942					212.041						81.347					343.198						88.074					297.996						78.891					119.015
69.529					210.007						80.929					339.424						87.575					296.41						78.391					117.887
68.942					207.302						80.351					337.433						87.239					293.849						78.056					117.286
68.318					205.817						79.726					334.722						86.653					292.399						77.431					116.667
67.776					203.356						79.184					333.041						86.154					290.309						76.888					116.036
67.358					202.155						78.766					331.211						85.489					289.049						76.47					114.812
66.773					200.989						78.18					328.809						84.99					287.431						75.893					114.091
66.148					198.85						77.556					327.102						84.408					285.006						75.135					113.054
65.604					197.713						77.013					325.18						83.904					283.693						74.889					112.369
65.186					194.856						76.595					322.635						83.405					282.311						74.471					111.671
64.609					193.167						76.017					320.567						83.073					280.256						73.886					110.448
63.984					190.513						75.385					317.861						82.53					279.28						73.304					109.906
63.437					189.162						74.846					316.024						82.073					278.218						72.722					109.234
62.899					186.474						74.433					314.137						81.656					276.443						72.222					108.551
62.356					184.586						73.846					310.818						81.07					275.047						71.804					107.678
61.814					181.542						73.222					309.225						80.488					273.863						71.305					106.357
61.271					179.785						72.679					307.559						79.906					271.435						70.719					105.68
60.357					176.926						72.261					303.936						79.403					269.928						70.219					105.033
59.646					175.812						71.676					302.384						78.906					268.694						69.724					103.947
59.104					172.704						71.051					300.467						78.571					265.768						69.388					103.287
58.69					170.684						70.513					299.273						78.11					264.561						68.889					102.722
58.104					166.877						70.099					297.797						77.653					263.445						68.221					101.649
57.48					165.149						69.513					294.791						77.111					261.427						67.802					101.035
56.937					163.847						68.888					293.215						76.573					260.221						67.218					100.118
56.519					161.36						68.346					290.685						75.947					259.044						66.592					99.401
55.934					160.056						67.927					286.727						75.404					256.512						66.054					98.768
55.309					158.532						67.343					285.048						74.986					255.311						65.64					97.523
54.77					157.006						66.593					283.733						74.401					253.505						65.054					96.831
54.356					155.084						66.347					282.971						73.651					252.488						64.429					95.794
53.77					152.421						65.929					281.539						73.402					251.508						63.887					95.093
53.146					150.836						65.342					279.864						72.984					249.218						63.469					94.39
52.603					148.552						64.761					276.655						72.403					247.903						62.884					93.18
52.185					147.16						64.176					274.704						71.821					246.563						62.259					92.555
51.6					145.19						63.676					273.186						71.234					244.281						61.72					91.908
50.975					141.237						63.18					271.852						70.735					242.958						61.298					90.856
50.436					139.862						62.844					269.125						70.231					241.395						60.72					90.199
50.023					138.542						62.177					267.384						69.904					238.691						60.091					89.234
49.436					136.715						61.677					265.625						69.236					237.436						59.553					88.545
48.812					135.504						61.172					262.906						68.736					236.161						59.135					87.887
48.269					133.042						60.845					260.876						68.233					234.354						58.55					86.721
47.851					130.911						60.22					259.598						67.901					233.136						57.8					86.033
47.266					129.091						59.678					258.425						67.405					231.772						57.55					85.408
46.641					127.782						59.26					255.25						66.733					229.528						57.132					84.357
46.098					124.942						58.674					253.713						66.319					228.215						56.55					83.746
45.431					123.86						58.05					251.729						65.734					226.294						55.968					83.246
45.102					121.698						57.507					249.803						64.984					224.977						55.383					82.111
44.478					119.06						57.089					247.815						64.734					223.599						54.883					81.411
43.936					118.425						56.511					244.17						64.316					221.542						54.38					80.76
43.517					117.267						55.886					242.198						63.57					220.231						54.051					79.693
42.933					115.86						55.426					239.59						62.812					218.247						53.384					79.062
42.307					113.011						54.926					238.077						62.485					216.935						52.884					78.466
41.764					110.869						54.258					236.284						61.985					215.436						52.38					77.767
41.346					109.018						53.716					233.434						61.4					213.292						52.053					76.447
40.769					106.38						53.173					232.182						60.65					211.619						51.424					75.871
40.144					104.85						52.755					230.018						60.4					210.334						50.881					75.281
39.602					102.76						52.17					227.672						59.983					207.991						50.468					74.378
39.184					101.553						51.545					225.567						59.4					206.629						49.881					73.705
38.598					99.407						51.006					224.424						58.815					205.769						49.258					72.736
37.974					97.816						50.592					222.343						58.233					203.262						48.714					72.076
37.431					95.089						50.006					220.457						57.733					201.743						48.296					71.419
36.762					93.03						49.382					217.276						57.23					200.522						47.879					70.346
36.435					91.004						48.839					215.35						56.901					198.255						47.172					69.477
35.81					88.337						48.421					213.292						56.23					196.984						46.629					68.95
35.264					86.599						47.836					210.803						55.731					195.815						46.091					68.235
34.6					83.876						47.211					209.384						55.231					193.608						45.547					67.483
34.264					82.634						46.668					207.36						54.981					192.47						45.047					66.102
33.64					81.122						46.259					204.255						54.356					190.837						44.381					65.381
33.097					80.473						45.672					202.184						53.813					189.662						43.962					64.772
32.429					79.268						45.047					199.813						53.271					188.6						43.378					63.645
32.101					75.87						44.506					198.69						52.728					186.173						42.753					62.952
31.469					74.107						44.087					197.153						52.189					184.99						42.213					62.262
30.93					71.917						43.502					194.02						51.728					183.533						41.8					61.071
30.516					69.581						42.878					192.533						51.146					180.801						41.214					60.371
29.93					68.059						42.338					190.815						50.479					179.383						40.464					59.247
29.306					66.123						41.925					187.719						49.936					177.121						40.129					58.6
28.763					64.715						41.339					186.478						49.393					175.814						39.629					57.902
28.345					62.436						40.714					183.881						48.976					174.504						39.043					56.734
27.76					59.889						40.172					182.265						48.398					172.123						38.419					56.12
27.26					58.552						39.754					180.86						47.649					171.043						37.879					55.373
26.681					56.93						39.167					177.578						47.394					169.811						37.466					54.092
25.932					55.573						38.544					175.351						46.981					167.609						36.88					53.445
25.596					54.415						38.001					173.532						46.399					166.226						36.13					52.345
24.971					52.621						37.583					170.098						45.809					165.026						35.877					51.678
24.429					51.187						37.005					168.72						45.227					162.976						35.463					51.01
23.761					49.229						36.38					166.253						44.728					161.752						34.881					50.361
23.426					47.905						35.838					164.336						44.229					160.469						34.296					49.127
22.801					45.903						35.42					162.612						43.892					158.907						33.71					48.427
22.262					43.97						34.834					158.594						43.229					156.326						33.21					47.707
21.84					40.821						34.21					157.135						42.729					154.791						32.71					46.487
21.262					38.635						33.667					154.773						42.229					153.521						32.375					45.843
20.637					37.187						33.249					153.557						41.894					151.671						31.711					45.21
20.096					35.951						32.671					150.777						41.144					150.137						31.211					44.005
19.678					33.813						31.921					149.026						40.894					149.035						30.711					43.341
19.091					31.118						31.668					147.276						40.476					147.196						30.375					42.636
18.468					29.459						31.254					144.644						39.894					145.831						29.751					41.996
17.924					27.672						30.668					143.628						39.309					144.873						29.208					40.662
17.506					26.843						30.165					142.84						38.727					142.787						28.665					40.001
16.929					25.748						29.497					140.388						38.227					141.466						28.126					38.892
16.3					23.712						29.001					137.737						37.724					140.265						27.584					38.163
15.761					22.426						28.501					135.359						37.392					138.339						27.041					37.371
15.344					20.447						28.169					133.231						36.935					137.14						26.627					36.024
14.757					19.228						27.705					129.699						36.478					136.011						26.041					35.278
14.134					18.402						27.248					128.976						35.932					134.131						25.417					34.508
13.591					16.5						26.709					127.277						35.392					132.503						24.874					33.301
13.173					15.195						26.166					124.376						34.764					131.012						24.456					32.6
12.595					13.146						25.541					122.84						34.389					129.611						23.871					31.583
11.97					12.008						24.999					120.75						33.975					127.079						23.121					30.832
11.424					10.734						24.581					118.069						33.393					125.863						22.875					30.131
10.506					6.873						24.164					116.841						32.894					124.802						22.458					28.798
9.799					5.054						23.457					114.18						32.39					122.458						21.876					28.115
9.257					3.787						22.914					112.389						31.973					121.276						21.373					27.471
8.589					1.496						22.376					110.193						31.39					119.681						20.708					26.222
8.261					0.523						21.751					106.134						30.809					117.253						20.208					25.426
7.629					0.266						21.289					104.332						30.223					115.646						19.536					24.15
7.089					0						20.829					103.198						29.723					114.329						19.209					23.399
6.676					0						20.416					101.54						29.227					112.3						18.541					22.623
6.09					0						19.834					98.278						28.891					111.178						18.042					21.204
5.465					0.501						19.248					96.11						28.142					109.891						17.537					20.504
4.923					0						18.666					93.767						27.888					109.013						17.21					19.812
4.505					0						18.167					92.119						27.474					106.869						16.538					18.68
3.919					0						17.663					90.318						26.892					105.248						16.039					17.962
3.295					0						17.335					87.87						26.307					104.003						15.539					17.302
2.756					0						16.663					86.346						25.726					101.306						15.207					15.992
2.342					0						16.164					84.797						25.222					99.46						14.664					15.319
1.756					0						15.664					80.531						24.723					98.144						14.208					14.654
1.131					0						15.327					78.509						24.386					95.931						13.704					14.005
0.589					0						14.704					76.569						23.723					94.788						13.204					12.612
0					0						14.164					73.318						23.223					93.478						12.622					11.878
											13.743					71.94						22.723					91.072						12.037					11.122
0						0					13.165					69.969						22.391					89.458						11.537					10.39
0.023						13.875					12.408					67.993						21.887					88.038						11.041					9.481
0.788						14.998					12.162					65.708						21.137					85.748						10.705					8.174
1.347						17.024					11.747					62.298						20.888					84.343						10.038					7.55
1.764						18.553					11.162					60.279						20.387					83.173						9.538					6.907
2.35						19.85					10.666					59.154						19.806					80.805						9.034					6.306
2.975						22.404					9.994					56.993						19.221					79.585						8.699					5.091
3.517						23.546					9.495					55.84						18.721					78.289						7.956					4.566
4.185						26.233					8.995					53.63						18.218					75.919						7.703					4.123
4.431						27.582					8.659					51.756						17.886					74.774						7.289					3.371
4.849						28.43					7.992					47.359						17.429					73.486						6.703					2.962
5.431						29.665					7.496					45.153						16.804					71.047						6.2					2.598
5.93						31.889					6.996					43.213						16.219					69.775						5.536					1.959
6.52						33.045					6.66					40.602						15.886					68.328						5.036					1.572
7.102						34.996					5.91					39.265						15.382					67.144						4.536					1.283
7.598						37.854					5.579					37.45						14.719					65.493						4.2					1.037
8.098						38.847					5.157					35.965						14.305					62.526						3.537					0.569
8.769						40.271					4.661					32.846						13.719					60.929						3.037					0.401
9.264						41.651					4.076					30.783						12.97					58.2						2.538					0.236
9.85						43.662					3.494					29.12						12.72					56.876						2.201					0.13
10.349						47.67					2.994					25.674						12.302					55.662						1.576					0.091
10.936						49.176					2.49					23.705						11.72					53.889						1.034					0.133
11.436						51.111					2.163					22.367						11.134					52.533						0.491					0.341
12.017						53.776					1.494					19.617						10.553					51.099						0.019					0.486
12.517						54.931					0.991					17.859						10.049					49.394						0					0.554
13.098						56.547					0.491					16.589						9.55					46.203
13.602						57.62					0.164					13.142						9.221					44.899
14.103						59.002																8.554					43.477
14.434						61.867					0						0					8.05					41.575
14.891						63.317					0.585						11.798					7.468					40.297						0						0.326
15.351						64.323					1.249						14.593					6.969					38.206						0.289						0.416
15.894						66.978					1.796						18.662					6.383					36.584						1.015						0.402
16.433						68.452					2.209						21.418					5.883					33.889						1.795						0.552
16.976						69.936					2.795						25.303					5.388					32.301						2.416						0.925
17.523						72.365					3.545						28.007					4.88					30.16						2.959						1.406
18.023						74.146					3.794						30.172					4.216					28.486						3.498						1.788
18.6						76.601					4.212						34.449					3.716					26.827						4.04						2.471
19.35						78.762					4.794						37.262					3.216					23.936						4.579						3.136
19.603						80.526					5.379						39.59					2.716					22.636						4.997						4.203
20.185						83.246					5.961						44.112					2.049					21.404						5.582						4.771
20.853						85.132					6.461						46.335					1.549					20.007						6.208						5.675
21.52						87.853					6.965						48.18					1.046					17.402						6.75						6.319
21.856						89.109					7.3						50.976					0.718					15.77						7.168						6.988
22.481						90.578					7.961						52.373					0.109					14.51						7.746						8.289
23.019						92.952					8.632						54.47					0					13.249						8.378						9.013
23.691						94.263					9.127						57.651																8.917						9.821
24.023						95.949					9.464						59.557																9.331						11.214
24.519						99.485					10.131						61.534					0						6.352					9.916						12.001
25.187						101.529					10.631						63.406					1.218						4.606					10.541						13.201
25.854						104.379					11.126						65.97					1.804						3.371					11.084						14.061
26.19						106.075					11.463						69.708					2.428						3.912					11.501						14.933
26.815						107.437					12.213						71.818					2.971						5.591					12.088						16.372
27.357						110.626					12.466						73.271					3.389						6.638					12.712						17.285
27.9						111.883					12.88						75.098					3.974						8.96					13.251						18.214
28.439						113.901					13.466						76.543					4.724						11.915					13.665						19.915
28.86						116.489					13.961						77.963					4.974						14.016					14.25						20.877
29.439						117.846					14.629						81.318					5.391						16.107					15						22.246
30.187						119.251					15.132						83.477					5.973						19.25					15.25						23.006
30.524						121.112					15.632						85.102					6.473						20.078					15.668						23.846
31.149						122.946					15.969						88.263					6.973						21.343					16.25						25.22
31.691						124.255					16.632						90.298					7.559						23.652					16.835						25.972
32.109						127.562					17.132						92.443					8.226						25.063					17.417						26.874
32.686						129.106					17.631						95.069					8.722						27.318					17.917						28.466
33.194						131.014					17.968						99.656					9.307						28.969					18.42						29.34
33.773						132.847					18.718						101.545					9.807						30.677					18.749						30.083
34.521						136.051					18.967						103.269					10.389						33.805					19.42						31.5
34.776						137.82					19.553						105.512					10.893						35.61					19.919						32.36
35.189						139.591					20.216						106.799					11.474						38.103					20.419						33.112
35.775						142.317					20.755						108.303					11.974						39.906					20.837						34.574
36.275						143.577					21.298						109.972					12.477						41.441					21.255						35.213
36.856						144.842					21.715						112.119					12.806						43.676					21.919						35.975
37.438						147.681					22.301						117.246					13.473						44.962					22.465						37.426
38.024						148.484					22.926						119.68					13.973						46.116					23.004						38.223
38.524						150.541					23.468						121.766					14.559						48.408					23.543						39.548
39.109						152.229					23.886						125.068					15.058						49.853					24.086						40.377
39.609						153.436					24.473						126.474					15.644						52.341					24.628						41.628
40.105						156.713					25.089						129.128					16.144						54.147					25.171						42.446
40.441						158.417					25.636						131.207					16.64						56.145					25.839						43.303
41.026						160.08					26.049						133.136					16.975						59.037					26.256						44.167
41.608						163.415					26.635						136.595					17.725						60.785					26.588						45.105
42.194						164.523					27.26						137.987					18.061						61.899					27.088						46.582
42.694						166.352					27.802						140.641					18.686						63.635					27.587						47.265
43.279						167.685					28.345						142.289					19.228						65.299					28.087						47.886
43.775						169.11					28.888						144.489					19.896						67.572					28.672						49.193
44.275						171.826					29.43						146.603					20.142						68.96					29.259						49.988
44.611						173.077					29.969						148.533					20.56						70.349					29.586						50.762
45.153						174.245					30.384						151.817					21.145						72.42					30.254						52.139
45.696						176.254					30.969						153.864					21.809						73.728					30.754						52.891
46.321						177.939					31.594						156.56					22.141						75.612					31.258						53.591
46.859						179.503					32.136						157.721					22.731						78.927					31.586						54.311
47.274						182.354					32.554						159.553					23.394						80.528					32.335						55.728
47.859						183.517					33.14						162.943					23.894						82.686					32.589						56.422
48.359						185.822					33.764						164.94					24.476						83.932					33.007						57.11
48.945						187.14					34.303						166.909					24.976						85.388					33.593						58.324
49.694						189.773					34.718						169.516					25.479						87.681					34.174						58.974
49.944						191.045					35.303						170.862					25.811						88.751					34.756						59.754
50.362						191.992					35.928						172.731					26.267						90.103					35.256						61.124
50.944						194.268					36.471						174.565					26.729						92.587					35.756						61.83
51.448						195.561					36.888						177.436					27.272						94.132					36.091						62.534
52.029						196.889					37.474						181.812					27.814						95.535					36.759						63.17
52.611						199.644					38.099						183.964					28.564						97.778					37.341						64.546
53.197						201.366					38.637						185.241					28.814						99.18					37.63						65.242
53.696						203.99					39.051						187.307					29.231						100.246					38.09						65.982
54.278						206.18					39.636						188.48					29.813						102.73					38.715						67.257
54.782						207.329					40.261						191.48					30.313						104.233					39.258						67.988
55.363						209.133					40.804						193.499					30.813						105.323					39.676						68.678
55.863						210.357					41.221						194.626					31.231						107.766					40.261						69.898
56.445						211.634					41.807						196.464					31.769						109.146					40.886						70.602
56.944						214.613					42.432						198.647					32.312						110.563					41.425						71.339
57.531						216.131					42.974						200.695					32.979						113.309					41.964						72.686
58.03						218.308					43.392						204.569					33.483						114.859					42.51						73.461
58.616						219.415					43.97						206.441					33.983						116.304					43.049						74.514
59.116						220.734					44.595						208.219					34.315						118.459					43.592						75.181
59.698						222.956					45.138						209.244					34.854						119.799					44.01						75.885
60.197						224.732					45.555						211.194					35.314						120.801					44.595						77.035
60.779						226.896					46.141						214.667					35.733						122.857					45.345						77.8
61.282						228.608					46.766						217.077					36.314						124.143					45.591						78.514
61.864						230.039					47.309						220.593					36.817						125.641					45.845						79.563
62.364						232.934					47.726						222.334					37.481						128.01					46.676						80.267
62.782						234.183					48.304						225.133					37.981						129.604					47.594						81.347
63.281						235.487					49.054						226.313					38.563						131.662					48.093						82.145
63.863						236.669					49.308						227.747					39.063						132.988					48.594						83.034
64.363						239.405					49.722						229.178					39.648						134.621					48.929						84.344
64.949						240.967					50.307						230.688					40.148						137.001					49.679						85.027
65.448						242.344					50.811						232.039					40.651						138.377					49.929						85.616
66.034						244.886					51.474						235.07					40.984						139.582					50.346						86.573
66.534						247.081					51.974						237.465					41.44						141.326					50.928						87.228
67.03						248.748					52.474						238.878					41.897						142.454					51.509						87.819
67.365						251.13					52.81						242.09					42.44						143.626					52.096						89.032
67.99						252.234					53.477						244.048					42.983						145.763					52.596						89.749
68.533						253.408					53.977						245.262					43.526						147.082					53.013						90.411
69.2						254.921					54.474						248.698					43.982						148.253					53.513						91.503
69.451						255.982					54.809						250.048					44.4						150.585					54.094						92.081
70.036						258.57					55.434						250.621					44.982						151.864					54.594						92.656
70.7						259.822					55.977						251.915					45.481						153.332					55.097						93.679
71.364						261.539					56.394						254.529					45.985						155.906					55.597						94.262
71.699						262.859					56.98						255.726					46.571						156.991					56.261						95.201
72.324						264.387					57.605						258.831					47.067						158.323					56.765						95.856
72.871						267.457					58.143						260.627					47.567						160.16					57.261						96.509
73.534						268.86					58.557						262.726					48.152						161.356					57.596						97.77
73.87						270.908					59.143						266.461					48.652						162.992					58.346						98.35
74.37						272.272					59.767						268.194					49.234						165.522					58.596						98.969
74.955						274.017					60.311						269.582					49.737						166.831					59.014						99.905
75.705						275.277					60.852						271.527					50.319						168.594					59.599						100.466
76.034						277.462					61.396						273.567					50.823						169.599					60.095						101.031
76.657						280.108					61.939						276.321					51.319						170.506					60.763						102.065
77.201						281.311					62.477						278.319					51.654						172.841					61.263						102.76
77.869						283.867					62.891						279.467					52.404						173.929					61.681						103.428
78.204						285.214					63.476						281.306					52.74						175.241					62.181						104.568
78.704						286.38					64.101						282.858					53.364						177.736					62.762						105.202
79.29						288.568					64.644						284.457					53.903						179.438					63.262						105.795
80.039						289.144					65.062						287.78					54.568						181.971					63.766						106.932
80.368						290.345					65.648						289.776					54.821						183.385					64.101						107.496
80.991						292.975					66.397						292.325					55.234						184.692					64.726						108.102
81.538						293.817					66.733						294.479					55.82						186.015					65.265						108.698
81.953						295.01					67.233						295.684					56.32						186.826					65.804						109.845
82.537						297.076					67.81						297.494					56.901						188.39					66.347						110.522
83.037						298.279					68.435						299.385					57.488						191.103					66.889						111.497
83.624						300.336					68.978						302.192					57.906						192.804					67.432						112.134
84.373						301.562					69.396						304.016					58.488						194.501					67.85						113.057
84.705						303.56					69.981						306.46					58.862						196.553					68.435						113.64
85.119						305.115					70.731						308.045					59.404						197.758					69.06						114.289
85.623						307.099					70.981						309.116					59.947						199.05					69.599						114.98
86.122						309.799					71.399						311.512					60.49						200.743					70.02						116.32
86.707						310.355					71.981						313.078					60.946						202.14					70.599						117.021
87.289						311.503					72.48						314.44					61.403						203.179					71.347						117.99
87.871						312.619					72.98						316.942					61.946						204.863					71.602						118.59
88.371						313.833					73.398						318.185					62.489						206.102					72.016						119.226
88.957						316.39					73.941						319.986					63.032						207.352					72.605						120.363
89.456						317.517					74.479						322.354					63.57						209.969					73.183						120.927
89.956						319.455					75.147						323.683					64.07						211.422					73.769						121.648
90.292						322.238					75.647						325.658					64.656						213.539					74.268						122.853
90.87						323.837					76.15						328.231					65.405						214.874					74.769						123.491
91.456						325.032					76.479						330.159					65.656						215.917					75.104						124.085
92.041						326.699					77.111						332.229					66.241						218.152					75.767						125.111
92.541						327.973					77.649						334.961					66.909						219.402					76.267						125.747
93.123						329.845					78.064						336.823					67.451						221.478					76.767						126.389
93.623						331.055					78.649						339.583					67.99						222.941					77.103						127.538
94.126						332.72					79.274						340.799					68.404						223.98					77.853						128.222
94.458						335.321					79.817						342.76					68.99						225.979					78.102						128.78
95.001						336.577					80.234						345.207					69.739						227.3					78.521						129.679
95.54						337.796					80.82						346.67					70.075						228.555					79.103						130.301
96.164						339.187					81.57						349.958					70.7						231.305					79.687						130.839
96.707						340.569					81.816						351.833					71.243						232.656					80.269						131.491
97.25						341.934					82.233						353.959					71.91						235.021					80.769						132.866
97.792						343.312					82.983						356.444					72.156						236.43					81.354						133.589
98.335						345.91					83.608						356.985					72.574						237.564					81.854						134.614
98.788						347.175					84.151						358.302					73.156						239.679					82.436						135.297
99.295						348.616					84.569						360.97					73.659						240.648					82.936						135.976
99.959						350.373					85.154						363.055					74.327						241.935					83.436						137.185
100.498						350.755					85.779						365.775					74.827						244.467					83.771						137.769
101.041						352.321					86.317						367.67					75.322						245.769					84.439						138.413
101.459						354.731					86.731						369.423					75.658						246.929					84.939						139.5
102.044						356.432					87.316						372.847					76.244						248.743					85.435						140.152
102.544						358.583					87.941						374.168					76.826						249.934					85.771						140.741
103.13						359.092					88.488						375.268					77.33						251.264					86.27						141.669
103.879						360.557					88.903						377.919					77.661						253.642					86.938						142.292
104.208						361.628					89.488						379.218					78.201						255.053					87.356						142.839
104.832						364.25					90.237						381.279					78.661						256.603					87.941						144.059
105.374						365.881					90.487						382.512					79.243						258.817					88.566						144.789
105.918						367.406					90.905						384.104					79.911						260.279					89.105						145.886
106.46						368.409					91.486						387.185					80.578						262.277					89.519						146.592
107.002						371.72					92.15						388.635					80.828						263.227					90.105						147.612
107.627						373.514					92.573						390.427					81.246						264.397					90.729						148.375
108.002						375.724					93.154						392.841					81.828						266.566					91.272						149.075
108.459						377.028					93.65						396.883					82.327						267.599					91.69						150.301
108.881						377.758					93.985						398.866					82.827						269.046					92.275						150.968
109.462						379.338					94.653						400.295					83.412						271.595					92.9						151.922
109.963						380.796					95.153						401.285					83.998						272.91					93.439						152.609
110.547						382.001					95.656						402.635					84.33						273.857					93.86						153.379
111.129						384.894					95.988						405.212					84.911						275.654					94.439						154.68
111.716						386.491					96.527						407.246					85.493						276.763					95.063						155.386
112.211						388.963					97.07						409.494					85.998						278.081					95.606						156.128
112.797						390.19					97.57						413.498					86.329						280.525					96.024						157.47
113.297						391.904					98.155						415.448					86.872						281.516					96.609						158.173
113.796						394.343					98.78						417.457					87.328						282.745					97.234						159.147
114.128						395.342					99.323						418.998					87.746						285.118					97.773						159.888
114.71						396.561					99.74						420.925					88.332						286.673					98.195						161.097
115.296						398.639					100.319						423.583					88.914						288.002					98.773						161.893
115.959						399.832					100.943						424.774					89.496						290.389					99.398						162.655
116.295						401.716					101.489						426.707					89.995						291.594					99.939						163.415
116.963						403.001					101.904						429.343					90.577						293.667					100.357						164.919
117.463						404.301					102.489						430.548					91.081						295.019					100.942						165.678
118.048						407.487					103.114						432.759					91.663						296.329					101.693						166.887
118.548						409.581					103.657						434.542					92.166						298.86					101.942						167.592
119.129						412.026					104.075						438.419					92.666						300.151					102.361						168.339
119.629						414.091					104.66						441.044					92.998						301.417					102.943						169.544
120.129						415.416					105.285						443.439					93.58						303.933					103.606						170.203
120.465						418.01					105.828						444.794					94.165						305.342					104.024						170.892
121.008						418.99					106.238						445.976					94.665						306.953					104.446						171.613
121.55						419.42					106.822						447.9					94.997						309.276					104.941						172.949
122.175						421.119					107.573						450.081					95.539						310.72					105.527						173.643
122.714						422.897					107.827						451.505					95.996						311.722					106.108						174.333
123.385						425.322					108.241						455.085					96.414						313.284					106.608						175.718
123.714						426.812					108.994						457.157					96.996						314.683					107.113						176.541
124.214						428.405					109.619						459.925					97.499						315.979					107.44						177.239
124.799						430.431					110.157						461.261					97.999						317.369					108.073						178.545
125.549						431.687					110.571						462.717					98.417						319.043					108.611						179.274
125.884						432.881					111.157						464.824					98.999						321.518					109.025						179.986
126.384						434.824					111.781						466.031					99.748						323.016					109.611						181.33
126.97						436.077					112.324						467.979					100.33						325.602					110.235						182.152
127.719						439.008					112.742						472.852					100.834						327.305					110.778						182.953
127.966						440.877					113.328						474.838					101.334						328.921					111.196						184.42
128.547						442.93					113.952						477.314					101.666						331.154					111.781						185.174
129.214						446.584					114.496						479.199					102.126						332.307					112.531						185.982
129.758						447.201					114.912						480.271					102.583						333.421					112.777						187.254
130.3						448.54					115.491						482.861					103.126						335.402					113.195						187.96
130.843						450.687					116.24						484.782					103.664						336.532					113.781						188.648
131.386						452.343					116.494						486.418					104.211						337.9					114.363						189.753
131.804						454.179					116.908						489.364					104.754						340.358					114.944						190.574
132.381						457.637					117.494						491.433					105.254						341.774					115.448						191.373
133.01						459.098					117.993						492.427					105.831						344.201					115.944						192.166
133.553						461.79					118.575						495.526					106.581						345.605					116.28						193.742
134.216						463.749					119.161						497.175					106.834						346.931					116.947						194.412
134.47						465.132					119.661						498.833					107.416						349.144					117.447						195.079
135.051						467.032					119.996						502.244					108.084						350.646					117.942						196.227
135.719						467.892					120.66						503.421					108.751						353.107					118.279						196.933
136.387						469.45					121.16						505.045					109.088						354.737					118.904						197.628
136.722						471.022					121.66						508.04					110.165						356.963					119.446						198.859
137.347						472.701					122.078						510.176					110.665						358.769					119.864						199.571
137.886						474.954					122.538						511.626					111.337						362.388					120.449						200.65
138.425						478.798					122.995						514.607					111.75						364.051					121.199						201.431
138.968						480.604					123.413						515.637					112.336						365.069					121.449						202.171
139.385						482.728					123.995						516.987					112.961						366.526					122.035						203.491
139.971						483.892					124.58						518.164					113.503						368.554					122.698						204.181
140.721						486.732					125.162						521.641					114.046						371.53					123.237						205.253
141.138						487.852					125.662						523.255					114.589						373.213					123.779						206.003
141.556						489.134					126.165						525.253					115.131						375.399					124.198						206.716
142.22						491.516					126.494						528.545					115.671						376.954					124.784						207.929
142.634						492.781					127.165						529.851					116.084						379.21					125.407						208.662
143.22						494.687					127.661						531.492					116.67						380.636					125.951						209.377
143.844						498.57					128.247						534.267					117.42						382.222					126.369						210.632
144.387						499.659					128.746						536.336					117.669						384.179					126.946						211.332
145.055						500.853					129.332						538.399					118.087						385.406					127.571						212.397
145.39						502.322					129.832						539.733					118.669						386.731					128.113						213.151
146.015						503.769					130.327						540.54					119.34						388.744					128.531						213.842
146.554						507.551					130.664						542.555					119.919						390.391					129.118						215.045
147.225						508.817					131.287						544.541					120.418						392.99					129.741						215.684
147.554						510.016					131.831						546.016					121.004						394.934					130.284						216.299
148.179						512.813					132.249						549.395					121.754						397.548					130.702						217.404
148.721						514.676					132.834						550.488					122.007						398.993					131.287						218.041
149.389						518.711					133.584						552.618					122.421						400.534					131.909						218.761
149.638						520.63					133.829						554.263					123.007						402.52					132.451						219.943
149.947						521.979					134.251						555.462					123.502						403.402					132.865						220.65
150.001						522.167					134.833						558.863					124.171						404.991					133.451						221.556
149.939						520.083					135.414						559.851					124.67						407.337					134.076						222.224
149.6						519.055					136.001						561.544					125.174						408.897					134.618						222.855
149.026						518.772					136.501						564.748					125.506						410.547					135.036						223.973
148.439						518.772					137.082						565.919					126.087						412.492					135.621						224.536
147.94						519.865					137.667						567.916					126.677						413.896					136.371						225.481
147.358						520.306					137.999						569.296					127.172						415.184					136.617						226.114
146.859						516.52					138.413						571.881					127.504						417.146					137.035						226.701
146.359						513.946					139.002						573.352					128.047						418.257					137.621						227.829
146.027						509.247					139.666						574.493					128.508						419.389					138.285						228.39
145.445						509.569					139.956						575.917					129.094						421.35					138.621						229.017
144.856						509.114					140.416						578.588					129.758						423.142					139.038						230.123
144.274						505.381					140.959						580.062					130.421						425.936					139.577						230.723
143.771						501.851					141.501						581.247					130.675						427.589					140.12						231.231
143.192						496.146					142.126						585.098					131.093						428.852					140.787						232.241
142.693						492.238					142.669						587.379					131.674						430.51					141.287						232.891
142.189						488.488					143.087						588.773					132.174						431.537					141.791						233.484
141.857						483.096					143.665						592.217					132.674						432.791					142.119						234.538
141.314						480.043					144.294						593.596					133.256						435.177					142.869						235.095
140.775						477.511					144.832						594.792					133.841						436.642					143.122						235.575
140.151						473.148					145.25						597.34					134.173						437.981					143.536						236.371
139.608						470.203					145.835						597.984					134.762						439.114					144.117						236.971
139.19						467.934					146.46						599.464					135.344						441.531					144.703						237.489
138.605						464.288					147.003						600.761					135.84						442.789					145.285						238.528
137.98						461.543					147.421						603.845					136.176						444.155					145.789						239.158
137.437						456.895					147.999						605.947					136.719						446.814					146.289						239.772
136.77						453.813					148.756						607.532					137.261						448.149					146.624						240.716
136.441						450.724					149.002						609.625					137.761						449.057					147.288						241.249
135.817						446.187					149.42						612.772					138.339						451.301					147.788						241.763
135.274						443.474					149.919						614.501					138.971						452.488					148.287						242.545
134.856						439.542					150.005						614.921					139.511						453.543					148.624						242.982
134.271						436.927					149.963						613.334					140.049						455.896					149.248						243.5
133.646						432.807					149.705						612.615					140.592						456.982					149.791						244.021
133.103						430.386					149.232						613.523					141.26						459.147					150.005						245.094
132.436						426.264					148.732						614.471					141.509						460.588					150.005						245.567
132.189						424.329					148.069						615.943					141.927						461.697					149.764						245.671
131.772						422.869					147.566						616.605					142.513						464.132					149.463						245.698
131.191						420.245					147.069						613.93					143.012						465.308					148.928						245.64
130.686						418.497					146.734						608.186					143.595						466.418					148.389						245.104
130.101						415.84					146.066						606.089					144.176						468.765					147.631						244.699
129.519						411.47					145.566						604.758					144.762						470.221					147.218						244.078
128.938						409.141					145.07						604.743					145.262						472.211					146.882						242.798
128.437						406.241					144.735						604.743					145.847						473.954					146.383						241.932
127.852						404.244					143.985						603.617					146.347						475.251					145.801						240.955
127.353						401.849					143.735						601.126					146.843						477.094					145.219						239.083
126.767						397.986					143.317						598.4					147.179						478.359					144.719						237.806
126.271						395.397					142.735						593.217					147.639						479.218					144.219						236.459
125.685						390.971					142.15						590.42					148.178						481.082					143.884						235.131
125.186						388.961					141.568						587.691					148.725						482.278					143.216						232.347
124.599						386.476					141.068						582.549					149.182						483.387					142.716						230.977
124.1						383.155					140.565						579.97					149.764						484.383					142.22						229.564
123.686						381.946					140.065						577.005					149.81						485.104					141.884						227.188
123.186						379.908					139.397						574.717					149.193						486.615					141.135						225.847
122.683						378.568					138.897						572.528					148.694						487.617					140.885						224.812
122.351						375.642					138.401						567.883					148.194						488.183					140.467						223.136
121.812						373.507					138.148						565.146					147.862						488.569					139.881						221.882
121.351						371.473					137.523						562.016					147.319						488.207					139.385						220.844
120.77						367.512					136.984						559.655					146.78						486.398					138.718						218.525
120.102						366.074					136.395						557.759					146.281						484.943					138.218						217.202
119.559						364.01					135.817						553.754					145.695						483.645					137.715						216
119.017						362.556					135.231						551.436					144.945						481.17					137.386						214.092
118.599						360.195					134.732						548.684					144.61						479.034					136.715						212.986
118.021						358.238					134.231						544.691					143.985						476.985					136.215						211.882
117.264						355.897					133.896						542.893					143.442						474.378					135.715						210.77
116.935						351.106					133.271						540.901					142.775						469.883					135.384						208.631
116.311						349.069					132.732						538.805					142.439						467.729					134.841						207.611
115.768						346.889					132.311						534.927					141.814						464.602					134.38						206.695
115.35						343.763					131.732						532.297					141.276						462.353					133.795						205.141
114.765						342.477					131.109						528.778					140.611						460.035					133.131						203.96
114.14						339.542					130.562						526.42					140.276						457.846					132.593						202.272
113.597						337.042					130.147						523.977					139.776						453.553					132.049						201.114
112.93						333.475					129.562						520.614					139.19						451.478					131.631						199.569
112.683						331.549					128.938						518.244					138.441						449.49					131.046						198.606
112.101						330.377					128.394						516.069					138.187						447.612					130.296						197.491
111.434						328.054					127.978						512.016					137.773						445.434					130.046						195.768
111.016						326.632					127.399						510.002					137.191						443.477					129.629						194.788
110.516						324.191					126.774						508.275					136.691						441.42					129.046						193.887
109.931						322.238					126.232						504.956					136.106						439.367					128.465						192.462
109.263						318.461					125.814						502.238					135.524						437.123					127.879						191.484
108.596						316.446					125.229						499.614					135.02						434.689					127.379						190.508
108.349						314.743					124.604						497.843					134.521						430.841					126.876						188.752
107.932						311.662					124.061						493.75					133.857						429.067					126.547						187.837
107.346						310.427					123.643						492.324					133.357						427.274					125.881						186.945
106.846						308.911					123.065						489.778					132.857						425.661					125.381						186.031
106.261						307.189					122.307						487.848					132.521						422.411					124.877						184.32
105.679						305.678					122.062						485.835					131.854						420.698					124.549						183.524
105.093						303.64					121.644						481.844					131.354						419.051					123.924						182.776
104.597						301.581					121.062						480.722					130.859						415.607					123.377						181.963
104.016						299.515					120.559						478.858					130.522						413.805					122.964						180.364
103.512						295.67					119.895						475.836					129.979						412.015					122.377						179.456
103.012						293.56					119.395						473.653					129.523						409.248					121.629						178.489
102.681						291.917					118.895						471.349					128.938						407.491					121.379						176.929
102.099						289.776					118.56						468.813					128.269						404.912					120.961						176.06
101.513						288.523					117.892						466.686					127.727						403.304					120.379						175.311
100.932						286.868					117.392						464.955					127.188						401.311					119.793						174.051
100.432						284.116					116.896						463.035					126.65						398.172					119.212						173.195
99.928						282.165					116.56						458.497					126.107						396.508					118.712						172.346
99.593						281.119					115.936						457.203					125.439						393.852					118.209						170.84
99.093						278.529					115.393						455.704					125.186						392.349					117.88						170.052
98.515						277.444					114.975						453.801					124.772						390.926					117.209						169.29
97.765						275.354					114.39						452.431					124.186						388.186					116.709						168.487
97.511						273.943					113.765						449.713					123.686						386.973					116.209						166.937
96.93						272.02					113.222						447.59					123.186						385.56					115.874						166.211
96.262						269.579					112.812						445.661					122.605						382.897					115.249						165.502
95.844						268.366					112.226						441.823					121.937						381.199					114.71						164.18
95.259						267.036					111.603						439.504					121.437						379.281					114.296						163.438
94.634						264.873					111.059						437.558					120.852						375.603					113.71						162.252
94.095						263.126					110.516						434.015					120.352						373.998					113.086						161.482
93.424						259.765					109.974						432.483					119.856						372.373					112.539						160.708
93.095						257.6					109.431						429.329					119.356						370.123					112						159.297
92.595						256.45					108.893						427.088					118.684						368.575					111.457						158.479
92.01						254.371					108.471						425.603					118.185						366.958					110.79						157.232
91.26						253.107					107.893						422.865					117.603						364.048					110.54						156.487
90.925						251.705					107.268						421.359					117.103						362.417					110.122						155.776
90.3						248.603					106.726						419.31					116.518						360.236					109.54						154.66
89.757						247.054					106.308						417.397					116.018						359.01					108.876						153.999
89.09						243.873					105.722						413.997					115.514						357.772					108.541						153.311
88.761						241.944					104.972						412.148					115.183						355.216					108.123						152.072
88.261						240.772					104.723						410.753					114.725						353.883					107.584						151.389
87.676						238.258					104.136						408.001					114.269						352.493					107.041						150.79
86.926						237.566					103.473						405.694					113.726						349.776					106.292						149.519
86.59						236.018					102.934						402.399					113.183						348.623					106.038						148.809
85.966						233.401					102.392						400.105					112.687						347.312					105.582						148.153
85.423						232.104					101.974						398.667					112.019						344.908					105.042						146.864
85.005						229.999					101.389						396.113					111.603						343.542					104.292						146.209
84.427						228.87					100.639						394.124					111.016						341.073					104.039						145.539
83.927						226.42					100.389						392.572					110.266						339.418					103.457						144.235
83.343						224.55					99.971						389.162					110.017						338.305					102.789						143.459
82.592						220.994					99.389						387.504					109.431						336.131					102.248						142.32
82.256						219.131					98.89						386.228					108.767						334.608					101.704						141.59
81.632						217.939					98.222						384.395					108.096						332.046					101.286						140.883
81.089						216.385					97.722						380.829					107.85						330.426					100.709						139.736
80.671						215.048					97.219						379.322					107.269						328.726					99.951						139.072
80.086						212.815					96.89						377.363					106.601						327.239					99.706						137.981
79.461						211.521					96.219						374.284					106.183						324.818					99.287						137.363
78.923						210.183					95.723						372.146					105.765						323.579					98.702						136.748
78.384						207.422					95.219						370.746					105.265						322.316					98.121						135.65
77.841						206.175					94.72						369.003					104.679						320.388					97.538						134.896
77.299						204.23					94.052						367.485					104.18						318.83					97.039						134.146
76.756						202.967					93.552						366.432					103.597						317.322					96.539						132.91
76.337						201.642					93.056						364.305					103.016						314.814					96.204						132.294
75.752						199.496					92.72						360.904					102.512						313.427					95.536						131.708
75.252						198.14					91.971						359.772					102.181						312.476					95.036						131.106
74.675						196.994					91.717						358.385					101.599						310.772					94.54						129.89
73.925						195.66					91.303						356.651					101.013						309.301					94.204						129.236
73.671						194.855					90.718						354.769					100.514						308.026					93.58						128.662
73.089						193.644					90.218						353.187					100.182						305.197					93.037						127.558
72.422						191.984					89.636						349.648					99.639						303.711					92.619						126.89
72.004						190.801					89.051						347.88					99.182						302.843					92.034						125.937
71.59						187.511					88.55						346.827					98.764						301.224					91.409						125.27
71.004						185.572					88.215						345.559					98.182						300.02					90.87						124.574
70.422						183.267					87.551						343.385					97.679						298.906					90.456						123.439
69.923						181.516					87.051						341.398					97.012						296.491					89.87						122.789
69.337						180.351					86.551						339.485					96.512						295.019					89.121						121.788
68.837						177.159					86.216						335.531					96.016						293.532					88.867						121.153
68.334						175.83					85.591						333.75					95.68						290.917					88.453						120.592
68.002						174.732					85.052						332.521					95.219						289.661					87.871						119.451
67.42						172.602					84.506						330.532					94.763						288.462					87.2						118.91
66.838						172.231					83.967						329.153					94.219						286.446					86.868						118.304
66.253						170.423					83.427						326.318					93.677						285.271					86.454						117.248
65.753						168.872					82.886						325.007					93.181						283.711					85.865						116.64
65.249						167.832					82.467						323.698					92.509						281.544					85.201						116.025
64.921						166.257					81.883						321.257					91.971						280.083					84.786						114.922
64.296						163.848					81.258						319.565					91.428						278.114					84.201						114.267
63.754						162.709					80.714						317.588					90.76						276.415					83.701						113.669
63.086						161.284					80.296						315.113					90.511						275.11					83.365						112.752
62.75						160.096					79.719						313.616					90.093						273.099					82.741						112.178
62.126						158.533					79.094						311.215					89.511						271.947					82.198						111.614
61.583						155.716					78.552						309.593					89.011						271.135					81.78						110.627
61.165						154.467					78.134						307.617					88.426						269.262					81.203						110.02
60.587						153.072					77.547						304.601					87.844						268.001					80.577						109.09
59.959						152.032					76.799						302.587					87.258						266.382					80.036						108.493
59.416						149.84					76.549						301.005					86.84						263.571					79.493						107.485
58.753						148.602					76.131						297.739					86.259						262.253					78.949						106.794
58.498						147.287					75.549						296.427					85.591						260.403					78.408						106.19
57.916						144.638					75.049						294.95					84.927						259.272					77.864						105.554
57.249						142.767					74.382						292.354					84.256						256.979					77.446						104.317
56.831						139.963					73.882						291.211					83.927						255.315					76.869						103.793
56.246						138.531					73.464						289.291					83.303						254.069					76.236						103.125
55.621						137.313					72.964						285.88					82.761						251.848					75.697						102.035
55.082						136.313					72.382						283.902					82.093						250.489					75.159						101.371
54.419						134.562					71.879						282.661					81.843						249.434					74.616						100.421
54.164						133.057					71.379						281.248					81.258						247.28					73.949						99.795
53.751						131.826					71.044						280.296					80.589						245.55					73.698						99.247
53.166						129.373					70.294						279.105					79.922						243.618					73.112						98.263
52.666						128.067					70.048						277.454					79.672						242.348					72.449						97.647
52.08						126.45					69.466						274.146					79.258						241.085					71.903						96.742
51.584						123.412					68.798						272.394					78.672						240.009					71.364						96.055
50.916						122.128					68.256						270.424					78.009						238.72					70.941						95.473
50.417						120.047					67.713						269.022					77.424						236.663					70.364						94.415
49.831						118.658					67.295						267.567					76.924						235.044					69.615						93.747
49.331						117.147					66.71						265.091					76.337						232.672					69.364						93.189
48.746						114.685					66.085						263.029					75.587						231.383					68.947						92.268
48.246						113.298					65.546						260.492					75.338						230.2					68.365						91.728
47.664						112.078					65.133						259.105					74.76						228.189					67.779						91.217
47.164						109.334					64.546						257.632					74.089						226.896					67.198						90.172
46.582						108.55					63.921						256.795					73.55						225.604					66.698						89.553
46.079						107.577					63.379						255.126					73.007						223.511					66.194						88.909
45.497						106.842					62.961						251.512					72.465						222.044					65.859						87.893
44.997						105.326					62.376						249.481					71.922						220.395					65.194						87.3
44.412						102.785					61.751						247.311					71.254						219.02					64.695						86.718
43.912						101.942					61.212						243.871					71.004						217.564					64.113						85.749
43.33						100.634					60.79						242.715					70.587						215.396					63.613						85.159
42.831						99.188					60.213						241.249					70.005						214.218					63.028						84.27
42.244						97.353					59.462						240.177					69.505						213.051					62.528						83.703
41.745						93.45					59.209						237.991					68.92						210.95					62.024						83.101
41.245						92.442					58.796						236.136					68.338						209.459					61.696						82.144
40.91						91.005					58.214						231.947					67.756						208.192					60.939						81.53
40.246						88.99					57.542						230.767					67.252						206.15					60.693						81.053
39.746						87.644					57.211						229.328					66.671						205.167					60.111						80.223
39.164						85.206					56.793						227.178					66.171						204.299					59.443						79.595
38.661						83.88					56.206						226.331					65.589						202.103					58.901						78.713
38.161						83.273					55.625						225.025					65.089						200.67					58.358						78.073
37.829						81.617					55.043						223.696					64.503						198.409					57.815						77.481
37.286						80.599					54.544						220.624					64.004						196.88					57.277						76.491
36.74						79.15					54.044						218.393					63.586						195.581					56.612						75.91
36.123						76.141					53.707						216.544					62.918						193.568					56.359						75.36
35.58						74.431					53.084						213.893					62.337						192.271					55.945						74.389
34.913						72.091					52.541						212.736					61.837						190.372					55.359						73.859
34.576						70.667					52.123						211.41					61.337						189					54.859						73.329
34.076						69.48					51.545						209.276					61.005						188.038					54.36						72.333
33.491						68.122					50.92						207.732					60.416						186.355					53.938						71.759
32.741						67.454					50.374						206.132					59.834						185.363					53.356						71.268
32.414						66.06					49.96						202.651					59.337						184.483					52.774						70.306
31.781						63.374					49.374						200.61					59.003						182.126					52.189						69.744
31.242						61.886					48.749						197.973					58.459						180.984					51.689						69.199
30.829						60.076					48.207						196.3					57.916						180.064					51.194						68.121
30.242						59.226					47.789						195.129					57.293						177.897					50.858						67.585
29.617						57.576					47.204						193.074					56.749						176.607					50.233						67.014
29.076						56.512					46.579						191.265					56.206						174.087					49.691						65.978
28.408						54.428					46.04						189.473					55.668						172.505					49.272						65.421
28.071						50.636					45.501						185.568					55.125						171.437					48.687						64.591
27.448						49.701					44.958						183.679					54.587						169.189					48.062						63.991
26.908						48.456					44.29						181.846					54.044						168.042					47.437						63.352
26.495						47.343					44.041						180.65					53.501						166.964					47.192						62.224
25.909						46.702					43.455						179.226					53.084						165.119					46.687						61.61
25.284						45.28					42.788						177.353					52.498						164.004					46.106						61.064
24.742						43.951					42.038						175.303					51.748						162.499					45.524						60.212
24.074						41.455					41.538						171.535					51.502						161.425					45.021						59.603
23.738						40.012					41.043						169.427					51.081						158.956					44.439						58.728
23.114						38.731					40.706						167.471					50.499						157.495					43.939						58.136
22.574						37.264					39.956						164.832					49.999						156.338					43.358						57.524
21.911						35.733					39.703						164.251					49.414						154.965					42.858						56.407
21.575						34.372					39.289						163.363					48.832						152.413					42.354						55.791
20.95						32.364					38.708						162.241					48.249						151.312					42.019						55.198
20.407						31.439					38.036						161.064					47.75						149.525					41.354						54.665
19.74						29.547					37.704						159.076					47.168						148.22					40.855						53.473
19.486						28.198					37.29						155.373					46.664						146.848					40.355						52.926
19.072						27.139					36.748						153.361					46.165						144.604					40.019						52.369
18.487						25.083					36.201						152.257					45.833						143.284					39.395						51.389
17.987						24.457					35.537						149.89					45.376						142.39					38.856						50.791
17.405						23.847					35.038						148.187					44.751						140.6					38.441						50.18
16.823						22.424					34.538						146.921					44.166						139.671					37.856						49
16.238						21.604					34.201						143.747					43.83						138.588					37.231						48.317
15.738						19.939					33.453						141.893					43.08						135.993					36.685						47.686
15.152						18.353					33.202						140.6					42.745						134.775					36.271						46.554
14.652						17.717					32.784						137.916					42.12						133.281					35.685						45.951
14.071						16.597					32.199						136.283					41.581						130.76					35.061						45.337
13.571						15.941					31.703						134.901					40.91						129.914					34.518						44.302
12.989						14.54					31.036						131.531					40.663						128.722					34.1						43.648
12.486						13.565					30.536						129.442					40.081						126.897					33.523						42.664
11.904						12.349					30.031						127.679					39.414						125.691					32.898						42.026
11.404						10.694					29.532						125.079					38.871						123.64					32.355						41.316
10.818						9.565					28.868						123.32					38.328						121.955					31.812						40.036
10.319						8.518					28.369						121.973					37.786						120.764					31.269						39.443
9.737						6.932					27.869						120.213					37.247						118.046					30.726						38.776
9.237						6.202					27.533						116.363					36.575						116.961					30.184						37.653
8.656						4.464					26.869						114.872					36.329						115.907					29.641						37.006
8.152						3.736					26.366						113.612					35.912						114.085					29.102						35.925
7.57						3.526					25.87						111.572					35.33						112.949					28.56						35.243
7.071						3.269					25.534						110.345					34.831						111.699					28.017						34.596
6.652						3.269					25.034						108.598					34.249						109.018					27.604						33.497
6.152						3.132					24.367						105.923					33.659						107.483					27.017						32.813
5.571						2.071					23.949						104.621					33.081						106.077					26.392						31.696
5.071						1.522					23.364						102.838					32.578						104.096					25.851						30.952
4.486						0.492					22.614						100.978					31.996						102.794					25.307						30.171
3.986						0.164					22.367						98.898					31.496						101.564					24.764						28.938
3.4						0					21.95						95.461					31.078						99.459					24.098						28.17
2.901						0					21.368						93.09					30.411						98.314					23.851						27.138
2.396						0					20.782						91.432					29.997						97.151					23.434						26.571
2.069						0					20.368						89.248					29.493						94.652					22.848						25.959
1.444						0.875					19.951						85.795					28.994						93.436					22.266						24.948
0.901						1.605					19.408						84.235					28.661						92.284					21.684						24.253
0.234						2.806					18.865						82.463					28.119						90.464					21.184						23.519
0.035						3.392					18.198						78.93					27.58						89.182					20.685						22.303
0						3.257					17.698						76.704					27.08						87.772					20.349						21.691
											17.203						74.867					26.495						85.551					19.681						21.051
0							0				16.866						72.321					25.745						83.746					19.182						19.899
0.061							13.883				16.116						71.523					25.491						82.748					18.686						19.258
0.792							15.109				15.863						70.201					24.909						80.522					18.35						18.594
1.518							15.953				15.449						68.615					24.242						78.834					17.725						17.508
2.143							16.609				14.86						64.734					23.699						76.703					17.183						16.853
2.709							17.286				14.196						62.861					23.156						75.126					16.765						15.829
3.045							18.521				13.864						61.612					22.614						73.538					16.179						15.123
3.795							18.306				13.45						59.418					22.074						71.12					15.554						14.395
4.044							18.806				12.86						57.263					21.411						69.573					15.016						13.685
4.63							19.169				12.196						55.441					21.157						68.017					14.594						12.291
5.294							19.745				11.908						51.618					20.743						67.086					14.016						11.585
5.836							21.627				11.447						49.774					20.157						65.962					13.391						10.562
6.376							23.672				10.904						48.828					19.572						63.744					12.849						9.898
6.792							26.95				10.361						47.14					19.158						62.325					12.431						8.897
7.379							28.223				9.737						45.24					18.576						60.669					11.845						8.24
8.004							28.766				9.194						42.519					17.909						57.955					11.22						7.578
8.546							29.659				8.776						38.052					17.409						56.633					10.678						6.946
9.089							30.255				8.199						35.985					16.823						54.565					10.26						5.677
9.627							31.697				7.57						33.377					16.323						53.205					9.683						5.078
10.299							33.228				7.031						31.917					15.82						52.442					8.933						4.26
10.545							34.208				6.614						29.987					15.488						50.529					8.679						3.795
10.963							35.369				6.027						27.18					15.031						49.395					8.14						3.19
11.544							35.988				5.402						25.403					14.574						48.28					7.511						2.769
12.049							36.789				4.861						23.762					14.032						45.748					6.886						2.393
12.712							37.545				3.947						19.267					13.489						44.23					6.344						1.677
13.212							39.241				3.24						17.117					12.951						42.674					5.926						1.316
13.629							40.631				2.697						15.688					12.408						40.177					5.349						0.886
14.129							41.486				2.155						13.344					11.908						38.676					4.599						0.658
14.715							42.637				1.612						9.805					11.322						36.629					4.345						0.461
15.214							43.151				1.069						7.887					10.572						35.024					3.764						0.162
15.719							44.738				0.527						6.386					10.323						33.543					3.096						0.065
16.046							47.163				0.054						3.61					9.905						31.146					2.552						0.086
16.671							48.803				0						2.675					9.322						29.861					2.011						0.178
17.214							50.198				0						3.386					8.738						28.655					1.592						0.29
17.631							51.473															8.156						26.284					1.006						0.541
18.218							52.693															7.656						24.52					0.383						0.626
18.966							55.117				0							0				7.071						22.751					0.156						0.701
19.213							56.46				1.015							0				6.571						19.951
19.631							57.649				1.487							0				5.984						18.792
20.216							59.727				2.163							5.199				5.485						17.446
20.88							60.246				2.788							6.188				4.989						15.48
21.216							61.451				3.521							5.884				4.654						14.121					0.019							0.34
21.634							63.586				4.303							8.791				4.067						12.896					0.866							0.487
22.172							64.552				4.907							12.515				3.486						10.49					1.284							0.629
22.719							66.156				5.325							17.758				2.904						8.904					2.014							0.794
23.176							69.214				5.91							19.886				2.401						7.226					2.951							0.953
23.633							70.318				6.66							22.276				1.905						5.663					3.459							1.061
24.176							71.554				6.906							27.12				1.569						2.372					4.126							1.295
24.714							72.646				7.324							29.878				1.069						1.391					4.544							1.608
25.464							74.187				7.906							32.652				0.484						0.654					5.13							2.011
25.717							75.221				8.41							35.746				0						1.061					5.879							2.411
26.131							78.565				9.077							37.65				0						1.419					6.126							2.759
26.717							80.152				9.577							39.908															6.543							3.416
27.221							81.608				9.991							44.349				0							6.976				7.129							3.719
27.884							84.901				10.491							46.335				0.523							6.28				7.629							4.001
28.384							86.183				11.076							48.197				1.03							4.341				8.128							4.619
28.802							87.035				11.576							50.335				1.698							2.446				8.546							4.952
29.302							89.066				12.08							53.919				2.198							3.453				9.084							5.403
29.883							90.175				12.411							55.533				2.779							5.31				9.627							6.185
30.383							91.284				12.826							56.599				3.279							5.898				10.296							6.709
30.883							92.72				13.493							58.824				3.779							8.287				10.713							7.267
31.219							95.333				14.242							60.765				4.115							10.832				11.299							7.807
31.844							96.822				14.574							62.755				4.739							14.171				11.631							8.942
32.386							98.149				15.077							66.83				5.278							15.595				12.169							9.501
32.804							100.682				15.746							69.008				5.95							17.296				12.63							10.1
33.381							102.047				16.164							71.12				6.196							20.08				13.211							11.144
34.006							104.173				16.741							74.992				6.614							21.473				13.879							11.942
34.553							105.846				17.366							76.994				7.195							23.138				14.547							12.804
34.968							107.869				17.909							79.283				7.695							25.69				14.797							13.627
35.552							110.254				18.326							83.276				8.276							27.5				15.382							15.264
36.177							111.663				18.912							85.14				8.866							29.241				16.046							16.108
36.72							113.21				19.661							87.661				9.363							30.242				16.71							17.468
37.137							115.819				19.997							89.213				9.697							32.604				16.964							18.362
37.724							117.816				20.497							91.052				10.284							33.94				17.378							19.115
38.348							119.71				21.075							93.724				10.866							35.457				17.963							20.426
38.887							120.738				21.832							95.769				11.447							38.398				18.463							21.113
[truncated: 2,771 more rows]

## Sheet: fig1g
Strain %	5-0 Silk suture （200 um）	2-0 Silk suture （1 mm）	5-0 Nylon suture （100 um）	DTMS (200 um)	DTMS (80um)
0	0
0.0675	0.809
0.1425	1.601
0.2175	3.168
0.267	4.76
0.342	7.124
0.4425	9.52
0.5055	12.671
0.5925	17.426
0.6855	20.566
0.768	23.731
0.8295	29.28
0.9165	33.224
1.011	36.382
1.092	44.314
1.155	48.252
1.242	55.385
1.3545	59.326
1.3935	65.651
1.455	70.414
1.5435	75.134
1.617	83.07
1.7175	87.001
1.7925	91.754
1.8675	95.695
1.9185	102.03
2.0175	104.406
2.0925	105.992
2.169	109.935
2.2185	113.094
2.331	116.27
2.3685	122.594
2.43	125.768
2.5185	128.919
2.592	132.074
2.6925	137.615
2.769	140.792
2.8425	143.152
2.8935	146.338
2.994	147.922
3.069	149.5
3.144	152.644
3.1935	155.036
3.306	156.615
3.3435	160.573
3.405	162.126
3.4935	164.525
3.5805	166.888
3.669	170.847
3.744	173.215
3.819	174.8
3.8685	177.96
3.969	179.543
4.044	180.32
4.119	182.711
4.1685	184.28
4.263	185.862
4.344	187.446
4.4055	188.24
4.494	189.016
4.587	189.807
4.6695	191.397
4.731	192.997
4.8195	193.765
4.9125	196.946
4.9935	198.535
5.0565	200.893
5.145	202.474
5.238	204.069
5.319	205.646
5.382	206.442
5.469	206.414
5.5815	206.414
5.619	206.414
5.682	205.623
5.7825	205.623
5.844	204.832
5.9445	204.063
6.0195	204.042
6.0945	204.042
6.144	204.042
6.2445	204.834
6.3195	205.649
6.3945	206.426
6.444	207.208
6.5385	207.205
6.6195	207.205
6.6825	207.205
6.7695	206.435
6.8625	206.414
6.945	207.224
7.0065	207.205
7.095	208.022
7.188	210.385
7.2705	211.96
7.332	214.351
7.395	215.905
7.5015	217.503
7.5825	219.075
7.6635	219.885
7.7445	221.442
7.8255	224.62
7.8945	225.408
7.9575	227.775
8.0445	229.367
8.121	230.95
8.22	234.105
8.295	235.704
8.37	236.491
8.421	238.851
8.508	239.631
8.5575	240.443
8.6385	241.232
8.7195	242.01
8.7945	243.608
8.895	245.985
8.958	246.761
9.045	247.553
9.1395	249.94
9.2205	250.715
9.2835	252.286
9.3705	253.099
9.4635	256.25
9.546	257.053
9.609	258.627
9.696	259.411
9.789	260.219
9.8715	261.778
9.933	263.356
10.02	264.173
10.1325	266.545
10.1715	267.318
10.233	268.899
10.32	270.492
10.4085	271.278
10.497	273.661
10.5705	274.448
10.6455	276.014
10.6965	277.61
10.764	278.388
10.833	279.967
10.914	281.565
10.995	283.149
11.0775	283.927
11.1465	285.5
11.208	286.314
11.2965	287.109
11.397	288.664
11.4465	289.47
11.5095	291.037
11.5905	291.856
11.6715	294.227
11.772	295.003
11.847	296.59
11.9205	298.167
11.9715	299.765
12.084	300.541
12.1215	302.13
12.1845	304.497
12.2715	305.294
12.3465	306.089
12.4335	307.645
12.4965	308.45
12.5715	309.238
12.672	310.838
12.7155	311.606
12.7845	312.417
12.8655	313.181
12.9465	313.994
13.041	314.778
13.122	315.576
13.1835	316.352
13.272	317.158
13.3665	317.932
13.4475	318.735
13.509	320.322
13.596	321.114
13.71	322.687
13.7475	324.254
13.809	325.859
13.8975	326.653
13.9965	328.215
14.046	329.014
14.109	330.597
14.1975	331.379
14.2845	332.166
14.3715	332.97
14.448	333.743
14.523	334.554
14.5725	336.126
14.685	336.906
14.7225	337.716
14.7855	339.285
14.8725	340.88
14.9595	341.669
15.048	343.234
15.123	344.048
15.198	344.824
15.2475	346.413
15.348	347.978
15.423	348.799
15.498	350.382
15.5475	351.16
15.6405	351.949
15.723	353.518
15.786	354.309
15.873	355.104
15.9855	355.917
16.023	356.68
16.086	356.677
16.173	358.265
16.248	359.066
16.3485	359.872
16.4235	360.635
16.497	360.632
16.548	361.423
16.617	362.214
16.686	362.213
16.767	363.004
16.767	250
0
0
0
0		0
0		0.032
0		0.031
0.0465		0.031
0.1275		0.031
0.1905		0.031
0.2775		0.063
0.39		0.062
0.4275		0.062
0.4905		0.094
0.5775		0.094
0.6645		0.125
0.753		0.157
0.828		0.156
0.9015		0.22
0.9525		0.25
1.053		0.282
1.128		0.344
1.203		0.437
1.2525		0.5
1.3335		0.595
1.4025		0.782
1.4655		0.906
1.5525		1.062
1.629		1.25
1.728		1.594
1.803		1.812
1.878		2.031
1.929		2.593
2.016		2.968
2.0655		3.343
2.1465		3.717
2.229		4.529
2.322		4.998
2.403		5.528
2.466		6.434
2.553		6.934
2.6475		7.371
2.7285		8.152
2.79		8.714
2.8785		9.307
2.973		10.432
3.054		11.119
3.1155		11.744
3.204		12.774
3.297		13.337
3.378		13.899
3.441		14.461
3.5295		15.211
3.6225		16.46
3.7035		17.147
3.7665		17.772
3.8535		18.833
3.966		19.457
4.0035		20.395
4.0665		20.988
4.1535		21.519
4.242		22.362
4.329		22.799
4.404		23.174
4.479		23.768
4.5285		24.174
4.5975		24.642
4.6665		25.58
4.7475		26.204
4.83		27.046
4.9425		27.609
4.9785		28.14
5.0415		28.983
5.13		29.482
5.217		29.889
5.304		30.327
5.379		31.107
5.454		31.45
5.5035		31.826
5.604		32.512
5.679		32.856
5.754		33.2
5.8035		33.48
5.898		34.043
5.979		34.292
6.042		34.605
6.129		35.136
6.2235		35.417
6.3045		35.667
6.3675		36.041
6.4545		36.26
6.5475		36.447
6.63		36.822
6.693		37.01
6.78		37.198
6.873		37.322
6.954		37.635
7.017		37.79
7.104		37.915
7.1985		38.103
7.2795		38.228
7.3425		38.321
7.4295		38.447
7.524		38.54
7.605		38.634
7.668		38.727
7.755		38.914
7.83		38.977
7.9185		39.071
8.031		39.227
8.0805		39.29
8.1735		39.353
8.256		39.383
8.3175		39.477
8.4045		39.54
8.499		39.633
8.58		39.727
8.643		39.914
8.73		40.04
8.8245		40.196
8.9055		40.289
8.9685		40.414
9.0555		40.57
9.168		40.664
9.2055		40.819
9.2685		40.945
9.3555		41.039
9.4305		41.226
9.5055		41.319
9.5685		41.476
9.6555		41.57
9.744		41.695
9.831		41.82
9.906		42.101
9.981		42.256
10.0305		42.537
10.125		42.725
10.206		42.913
10.2675		43.225
10.356		43.412
10.482		43.6
10.5555		43.912
10.6305		44.131
10.6815		44.319
10.7745		44.724
10.8555		44.942
10.9185		45.192
11.007		45.442
11.1		45.755
11.181		46.285
11.2815		46.505
11.331		46.723
11.4255		47.035
11.5065		47.222
11.5695		47.348
11.6565		47.504
11.751		47.722
11.832		47.94
11.8935		48.16
11.982		48.409
12.075		48.628
12.156		48.846
12.219		49.159
12.3075		49.314
12.4005		49.564
12.432		49.721
12.432		49.877
12.432		50.033
12.432		40
0
0			0
0			0
0.0615			3.065
0.156			3.065
0.237			3.065
0.3			3.065
0.387			3.065
0.48			3.065
0.5625			3.065
0.6255			3.065
0.7125			6.139
0.8055			6.129
0.888			6.129
0.9495			6.129
1.038			9.194
1.131			9.194
1.2			12.258
1.275			15.344
1.3755			18.488
1.4565			21.514
1.5375			24.571
1.6005			27.696
1.6875			30.646
1.7805			33.792
1.863			36.822
1.944			39.96
2.025			42.976
2.106			45.969
2.187			49.106
2.25			55.269
2.3385			58.232
2.4315			61.292
2.5125			64.377
2.5755			67.517
2.6625			73.659
2.757			76.647
2.838			79.716
2.8995			82.811
2.988			85.918
3.0825			88.966
3.1635			92.008
3.225			95.027
3.3135			98.144
3.4065			101.194
3.4875			104.196
3.5505			107.277
3.639			110.433
3.732			113.416
3.813			116.506
3.876			119.539
3.963			122.679
4.0575			125.651
4.1385			128.797
4.2			131.841
4.2885			134.886
4.383			137.969
4.464			137.906
4.5255			141.036
4.614			147.152
4.707			147.1
4.788			150.164
4.851			153.308
4.9395			156.383
5.0325			159.453
5.1135			162.512
5.1765			165.521
5.265			168.579
5.358			168.552
5.439			171.714
5.502			174.731
5.589			177.759
5.6835			180.901
5.7645			183.876
5.8635			187.021
5.913			190.027
6.0075			190.004
6.09			193.123
6.1515			196.254
6.2385			199.275
6.333			202.275
6.414			202.262
6.477			205.405
6.564			208.391
6.657			211.536
6.7395			214.52
6.84			217.655
6.8895			220.756
6.9825			220.65
7.065			223.715
7.1265			229.953
7.2135			229.843
7.308			232.908
7.389			236.038
7.452			239.14
7.539			242.199
7.6335			245.24
7.7145			248.343
7.7775			251.317
7.8645			254.469
7.959			257.502
8.04			260.552
8.103			263.622
8.19			266.722
8.2845			266.618
8.3655			272.779
8.4285			275.889
8.5155			278.912
8.6085			282.054
8.6895			281.941
8.7525			288.184
8.8395			291.155
8.934			294.199
9.015			297.383
9.078			303.463
9.165			306.568
9.2595			306.458
9.3405			312.651
9.402			315.664
9.4905			318.716
9.5835			321.829
9.6645			324.96
9.7275			330.991
9.816			334.066
9.909			337.104
9.99			340.234
10.053			343.29
10.14			349.464
10.2345			352.549
10.3155			355.599
10.377			358.6
10.4655			364.733
10.56			367.783
10.641			370.856
10.7025			373.951
10.791			380.11
10.8855			383.177
10.965			386.236
11.028			389.266
11.1165			395.351
11.2095			398.457
11.2905			404.619
11.3535			407.676
11.442			413.797
11.535			416.898
11.616			419.9
11.679			426.015
11.766			429.104
11.8605			435.284
11.9415			438.299
12.003			441.34
12.0915			447.429
12.186			450.524
12.267			456.647
12.3285			459.73
12.417			465.902
12.51			468.886
12.591			475.024
12.6915			481.155
12.741			484.254
12.8355			490.422
12.9165			496.577
12.9795			499.554
13.0665			505.66
13.161			511.875
13.242			517.96
13.3035			521.01
13.392			527.183
13.485			530.247
13.5675			536.411
13.629			542.477
13.716			548.563
13.8105			554.738
13.8915			557.862
13.9545			563.972
14.0175			570.133
14.1045			576.196
14.1915			582.375
14.2665			588.423
14.355			594.567
14.43			597.71
14.517			603.784
14.592			609.861
14.679			616.071
14.7555			622.179
14.8425			628.269
14.9175			634.393
15.0045			640.609
15.0795			643.614
15.168			652.774
15.243			655.903
15.33			662.003
15.405			668.087
15.492			674.284
15.567			683.492
15.6435			686.482
15.693			695.667
15.792			698.753
15.867			704.918
15.9435			714.118
15.993			720.285
16.086			726.306
16.1685			732.534
16.23			738.679
16.317			741.692
16.4115			750.898
16.4925			756.997
16.593			763.081
16.6425			772.329
16.737			778.491
16.83			784.544
16.8675			790.704
16.9425			796.851
17.031			802.956
17.118			809.106
17.193			815.252
17.268			821.307
17.319			827.54
17.418			833.635
17.493			842.765
17.568			845.926
17.619			851.996
17.712			861.212
17.793			864.299
17.856			870.399
17.943			876.556
18.0375			879.645
18.1185			885.733
18.18			891.895
18.2685			898.019
18.363			901.07
18.444			907.165
18.5055			913.333
18.594			919.412
18.687			922.543
18.768			931.744
18.831			934.747
18.9195			940.927
19.0125			946.99
19.0935			950.141
19.1565			953.117
19.2435			959.277
19.338			962.279
19.419			965.366
19.518			968.454
19.569			977.658
19.6635			980.7
19.7445			983.838
19.806			989.865
19.8945			995.996
19.9695			999.158
20.0565			1002.18
20.169			1008.25
20.2185			1011.39
20.313			1017.5
20.394			1020.51
20.457			1026.73
20.544			1032.8
20.637			1035.94
20.7195			1038.91
20.781			1045.08
20.8695			1048.12
20.9625			1051.22
21.045			1057.4
21.1065			1063.49
21.1935			1066.58
21.288			1069.54
21.369			1072.66
21.432			1075.76
21.519			1081.88
21.6135			1084.97
21.6945			1088.03
21.7575			1091.06
21.8445			1094.12
21.9375			1100.25
22.02			1100.18
22.083			1103.27
22.17			1109.48
22.263			1109.38
22.3455			1112.52
22.407			1115.6
22.4955			1121.68
22.5885			1124.71
22.671			1127.88
22.7325			1130.9
22.8195			1133.96
22.914			1140.04
22.995			1143.13
23.058			1146.22
23.145			1152.37
23.2395			1155.47
23.3205			1158.48
23.3835			1164.62
23.4705			1167.66
23.5635			1173.79
23.6445			1176.84
23.7075			1179.95
23.796			1186
23.889			1192.19
23.97			1195.3
24.033			1201.37
24.12			1204.38
24.2145			1207.46
24.2955			1210.57
24.357			1213.61
24.4455			1216.7
24.54			1216.64
24.621			1201.35
24.6825			1176.89
24.771			1152.36
24.864			1100.24
24.945			1094.09
25.008			1097.21
25.0965			1115.58
25.1895			1124.75
25.2705			1140.05
25.3335			1149.29
25.4205			1164.6
25.515			1173.75
25.596			1182.98
25.659			1198.32
25.746			1207.5
25.8405			1219.79
25.9215			1225.9
25.983			1232.06
26.0715			1244.22
26.1645			1250.39
26.247			1259.64
26.328			1262.7
26.409			1268.78
26.49			1274.98
26.559			1278.03
26.6085			1284.09
26.697			1287.2
26.784			1290.31
26.871			1293.34
26.946			1296.32
27.021			1299.46
27.0705			1302.55
27.171			1308.59
27.246			1311.69
27.321			1314.7
27.3705			1317.89
27.465			1320.88
27.5475			1323.93
27.609			1326.96
27.696			1330.13
27.7725			1333.19
27.8595			1336.23
27.972			1339.28
28.023			1342.4
28.1145			1345.38
28.197			1348.52
28.26			1351.57
28.347			1354.54
28.44			1357.62
28.5225			1357.61
28.584			1360.74
28.671			1366.86
28.7655			1369.94
28.8465			1369.87
28.929			1376.11
29.01			1376
29.091			1379.16
29.172			1385.23
29.2725			1385.19
29.322			1388.33
29.397			1391.36
29.4975			1394.41
29.5605			1394.38
29.649			1400.57
29.7405			1403.64
29.823			1406.73
29.886			1409.79
29.973			1412.87
30.066			1415.84
30.147			1418.92
30.21			1421.96
30.297			1425.03
30.3915			1428.21
30.4725			1431.17
30.5355			1434.24
30.6225			1437.29
30.717			1440.43
30.798			1443.53
30.861			1446.56
30.948			1449.67
31.041			1452.73
31.1235			1452.61
31.185			1458.86
31.2735			1458.74
31.3665			1464.97
31.4475			1464.87
31.5105			1471.06
31.599			1471
31.692			1474.12
31.773			1477.16
31.911			1480.2
32.0175			1483.31
32.0985			1486.4
32.16			1489.38
32.2485			1492.55
32.343			1492.45
32.424			1498.6
32.5245			1498.58
32.574			1501.64
32.667			1504.77
32.748			1507.84
32.811			1510.88
32.8995			1510.84
32.9925			1513.9
33.0735			1517.01
33.174			1520.08
33.2235			1523.12
33.318			1526.19
33.399			1529.29
33.4605			1529.22
33.549			1532.38
33.6435			1535.38
33.7245			1538.44
33.786			1541.59
33.873			1541.48
33.9675			1544.59
34.0485			1547.61
34.1115			1550.77
34.1985			1553.78
34.293			1556.92
34.374			1559.96
34.437			1559.87
34.524			1562.93
34.6365			1566.03
34.674			1569.16
34.737			1569.06
34.824			1572.18
34.899			1575.23
34.9995			1575.19
35.0745			1578.35
35.1495			1578.26
35.199			1581.32
35.2995			1584.45
35.3745			1587.55
35.4615			1587.45
35.5365			1590.59
35.6235			1593.61
35.6985			1593.58
35.775			1596.64
35.8245			1599.73
35.9175			1599.71
36			1602.77
36.0615			1605.91
36.15			1609.02
36.243			1608.9
36.324			1612.09
36.387			1615.05
36.474			1615.03
36.5685			1618.1
36.6495			1621.19
36.7125			1624.24
36.7755			1624.23
36.8805			1627.31
36.963			1627.29
37.044			1630.36
37.125			1630.36
37.218			1633.42
37.3005			1636.55
37.3635			1636.48
37.4505			1639.55
37.5435			1642.63
37.626			1642.61
37.6875			1645.77
37.7745			1645.68
37.869			1648.74
37.95			1651.92
38.0325			1651.81
38.1135			1654.87
38.1945			1657.97
38.2755			1657.94
38.337			1661.06
38.4255			1661
38.52			1664.07
38.601			1664.07
38.6625			1667.13
38.751			1670.2
38.844			1670.19
38.925			1673.33
38.988			1673.26
39.0765			1676.32
39.1695			1676.32
39.2505			1679.4
39.351			1679.39
39.4005			1682.45
39.495			1682.45
39.576			1685.63
39.6375			1688.68
39.726			1688.58
39.8205			1691.73
39.9015			1691.65
39.9825			1694.8
40.0635			1694.71
40.1445			1697.78
40.2255			1697.78
40.2885			1700.84
40.377			1703.95
40.47			1703.9
40.551			1707.06
40.614			1706.97
40.701			1706.97
40.7955			1710.15
40.8765			1710.04
40.9395			1713.14
41.0265			1713.1
41.121			1713.1
41.202			1716.19
41.2635			1716.16
41.3505			1719.25
41.445			1719.23
41.526			1719.23
41.589			1722.3
41.676			1725.37
41.7705			1725.36
41.8515			1725.36
41.9145			1728.42
42.0015			1731.51
42.096			1731.49
42.177			1731.49
42.24			1734.55
42.327			1737.74
42.42			1737.62
42.5025			1737.62
42.564			1740.77
42.651			1740.68
42.7455			1740.68
42.8265			1743.83
42.8895			1743.74
42.9765			1743.74
43.071			1746.84
43.152			1746.81
43.215			1746.81
43.302			1749.98
43.395			1749.87
43.4775			1749.87
43.5405			1752.99
43.6275			1752.94
43.7205			1756.09
43.803			1756
43.8645			1759.11
43.953			1759.07
44.046			1759.07
44.127			1762.19
44.2275			1762.13
44.277			1762.13
44.3715			1762.13
44.4525			1765.27
44.5155			1765.2
44.6025			1765.2
44.715			1768.38
44.7525			1768.26
44.8155			1771.34
44.904			1771.33
44.9775			1771.33
45.066			1774.48
45.165			1774.39
45.2535			1774.39
45.3465			1774.39
45.4275			1777.46
45.4905			1777.45
45.5775			1777.45
45.672			1780.64
45.753			1780.52
45.8145			1783.58
45.903			1783.58
45.9975			1786.65
46.0785			1789.78
46.14			1789.71
46.2285			1792.78
46.3215			1795.95
46.4025			1798.91
46.4655			1798.91
46.554			1801.97
46.647			1805.1
46.716			1808.21
46.791			1811.21
46.8915			1811.17
46.9725			1814.23
47.0535			1817.42
47.115			1820.42
47.2035			1823.53
47.298			1826.57
47.379			1826.49
47.4405			1829.59
47.529			1832.68
47.622			1832.62
47.7045			1835.68
47.766			1835.68
47.8545			1838.75
47.9475			1838.75
48.0165			1841.93
48.0915			1841.81
48.192			1841.81
48.273			1844.88
48.354			1844.88
48.417			1844.88
48.504			1844.88
48.5985			1847.95
48.6795			1847.94
48.741			1847.94
48.828			1847.94
48.9225			1851.06
49.005			1851.01
49.0665			1851.01
49.1535			1854.11
49.248			1854.07
49.317			1854.07
49.392			1857.23
49.491			1857.13
49.572			1857.13
49.6545			1860.21
49.7175			1860.2
49.8045			1860.2
49.8975			1863.26
49.98			1863.26
50.0415			1863.26
50.1285			1863.26
50.223			1866.42
50.304			1866.33
50.367			1866.33
50.454			1869.46
50.5485			1869.39
50.6295			1869.39
50.73			1869.39
50.7795			1872.46
50.874			1872.46
50.955			1872.46
51.018			1872.46
51.105			1875.52
51.198			1875.52
51.2805			1875.52
51.342			1878.59
51.4305			1878.59
51.5235			1881.65
51.6045			1881.65
51.6675			1884.82
51.7545			1884.72
51.849			1884.72
51.93			1887.88
51.993			1887.78
52.08			1887.78
52.1745			1887.78
52.2555			1887.78
52.3185			1890.87
52.4055			1890.85
52.4985			1893.98
52.5795			1893.91
52.6425			1893.91
52.731			1893.91
52.824			1893.91
52.905			1896.99
52.968			1896.97
53.055			1896.97
53.1495			1900.1
53.2305			1900.04
53.2935			1900.04
53.3805			1903.1
53.475			1903.1
53.556			1903.1
53.637			1906.17
53.718			1906.17
53.8005			1909.23
53.88			1909.23
53.943			1912.39
54.0315			1912.3
54.1245			1912.3
54.2055			1912.3
54.2685			1915.45
54.3555			1915.36
54.45			1918.48
54.531			1918.43
54.594			1918.43
54.681			1921.49
54.7755			1921.49
54.8565			1921.49
54.918			1921.49
55.0065			1924.61
55.101			1924.56
55.182			1924.56
55.2435			1924.56
55.332			1927.62
55.425			1927.62
55.506			1927.62
55.569			1927.62
55.656			1930.73
55.7505			1930.68
55.8315			1933.77
55.9125			1933.75
55.9935			1933.75
56.0745			1933.75
56.157			1933.75
56.22			1936.81
56.307			1936.81
56.4			1936.81
56.4825			1939.92
56.5635			1939.88
56.6445			1939.88
56.7255			1943.03
56.8065			1942.94
56.8695			1942.94
56.9565			1946.05
57.051			1946.01
57.132			1946.01
57.195			1949.09
57.282			1949.07
57.375			1952.24
57.4575			1952.14
57.5205			1952.14
57.6075			1952.14
57.7005			1952.14
57.783			1955.3
57.8445			1955.2
57.9315			1955.2
58.026			1955.2
58.1085			1958.27
58.2075			1958.27
58.257			1961.42
58.3515			1961.33
58.4325			1961.33
58.4955			1961.33
58.5825			1964.43
58.6755			1964.39
58.758			1964.39
58.821			1967.46
58.908			1967.46
59.001			1967.46
59.082			1967.46
59.145			1970.61
59.232			1970.52
59.3265			1970.52
59.4075			1970.52
59.4705			1970.52
59.5575			1973.59
59.652			1973.59
59.733			1973.59
59.796			1973.59
59.883			1973.59
59.976			1973.59
60.0585			1973.59
60.12			1976.65
60.2085			1976.65
60.3015			1976.65
60.3825			1976.65
60.483			1976.65
60.534			1976.65
60.627			1979.78
60.708			1979.72
60.771			1979.72
60.858			1982.79
60.9525			1982.78
61.0335			1982.78
61.095			1982.78
61.1835			1982.78
61.278			1982.78
61.359			1982.78
61.4205			1985.97
61.509			1985.85
61.602			1985.85
61.683			1988.95
61.746			1988.91
61.8345			1992
61.9275			1991.98
62.0085			1991.98
62.0715			1995.07
62.1585			1995.04
62.253			1995.04
62.334			1998.11
62.397			1998.11
62.484			1998.11
62.5785			1998.11
62.6595			2001.17
62.721			2001.17
62.8095			2001.17
62.9025			2004.32
62.9835			2004.23
63.0465			2004.23
63.1335			2004.23
63.228			2004.23
63.309			2004.23
63.372			2004.23
63.459			2004.23
63.552			2004.23
63.6345			2004.23
63.6975			2004.23
63.7845			2007.38
63.8775			2007.3
63.96			2007.3
64.0215			2007.3
64.11			2010.36
64.203			2010.36
64.284			2013.43
64.347			2013.43
64.4355			2013.43
64.5285			2016.49
64.6095			2016.49
64.71			2016.49
64.7595			2016.49
64.8525			2019.56
64.935			2019.56
64.998			2019.56
65.085			2019.56
65.178			2019.56
65.2605			2022.62
65.3415			2022.62
65.4225			2022.62
65.5035			2025.79
65.5845			2025.69
65.6475			2025.69
65.7345			2025.69
65.829			2028.75
65.91			2028.75
65.973			2028.75
66.06			2028.75
66.1545			2031.82
66.2355			2031.82
66.2985			2031.82
66.3855			2031.82
66.4785			2031.82
66.561			2031.82
66.6225			2031.82
66.711			2034.94
66.804			2034.88
66.885			2034.88
66.948			2034.88
67.035			2034.88
67.1295			2037.94
67.2105			2037.94
67.272			2037.94
67.3605			2041.01
67.455			2041.01
67.536			2044.16
67.617			2044.07
67.698			2044.07
67.779			2047.2
67.86			2047.14
67.923			2047.14
68.0115			2050.25
68.1045			2050.2
68.1855			2050.2
68.2485			2053.36
68.3355			2053.27
68.43			2053.27
68.511			2056.39
68.5725			2056.33
68.661			2056.33
68.7555			2059.46
68.8365			2059.4
68.898			2059.4
68.9865			2059.4
69.0795			2059.4
69.162			2062.49
69.2235			2062.46
69.2865			2062.46
69.393			2062.46
69.474			2062.46
69.5235			2065.65
69.6495			2065.53
69.762			2065.53
69.837			2065.53
69.912			2065.53
69.9615			2065.53
70.056			2065.53
70.137			2065.53
70.1985			2065.53
70.287			2065.53
70.38			2065.53
70.4625			2068.61
70.524			2068.59
70.611			2068.59
70.7055			2068.59
70.7865			2071.66
70.8495			2071.66
70.9365			2074.72
71.0295			2074.72
71.112			2074.72
71.175			2077.78
71.262			2077.78
71.355			2080.95
71.355			1800
0
0				0
0				0
0.225				2.24713
0.693				2.16737
1.098				2.16737
1.41				2.16737
1.851				4.38937
2.412				4.33475
2.5995				4.33475
2.9115				6.58275
3.3495				6.50212
3.7245				8.6695
4.2255				10.8429
4.6005				10.8369
4.9755				13.0857
5.2245				15.2219
5.727				17.3789
6.102				19.5454
6.474				19.5064
6.7275				23.8541
7.197				23.8411
7.602				28.214
7.914				28.1759
8.3535				32.58
8.8215				32.5106
9.228				36.861
9.5385				39.0752
9.9795				41.2235
10.4475				43.4316
10.8525				47.7013
11.1645				49.9328
11.6055				52.0361
12.0735				54.2676
12.4785				56.3561
12.7905				58.5269
13.2315				60.7307
13.6995				62.8539
14.1045				67.2389
14.5095				69.3725
14.9175				71.5823
15.324				75.8919
15.6675				75.8581
16.041				78.0619
16.5405				82.3646
16.947				84.5701
17.3565				86.7609
17.667				88.9464
18.1035				93.2396
18.573				95.4069
18.9825				97.5319
19.2945				99.7738
19.7295				104.037
20.2905				106.244
20.481				108.389
20.7945				110.578
21.231				114.913
21.6075				117.113
22.107				119.206
22.482				121.394
22.8585				123.556
23.1075				127.885
23.6055				130.061
23.9835				132.257
24.3585				136.558
24.609				138.778
24.981				140.879
25.485				143.056
25.797				145.214
26.232				147.44
26.7945				149.61
26.9835				153.942
27.2985				156.099
27.7305				158.285
28.173				160.417
28.6095				162.605
28.9845				166.923
29.358				169.099
29.6115				171.223
30.1095				173.404
30.4845				175.641
30.861				177.725
31.11				179.931
31.578				182.1
31.986				184.29
32.2995				186.403
32.736				190.803
33.204				192.949
33.612				195.104
33.9255				197.233
34.3605				199.419
34.83				201.566
35.235				203.784
35.5515				205.957
35.988				210.279
36.549				212.464
36.7365				214.625
37.0485				214.57
37.4865				216.809
37.8615				218.923
38.301				223.319
38.7975				225.444
39.2385				227.61
39.801				229.753
39.9885				231.918
40.3005				234.142
40.737				236.303
41.1765				238.457
41.6145				240.625
41.988				242.752
42.363				244.917
42.612				247.121
43.113				249.284
43.491				251.494
43.863				253.617
44.115				255.812
44.5845				257.982
44.9895				260.148
45.3015				262.315
45.741				264.47
46.2105				266.663
46.6155				268.811
46.926				271.006
47.367				273.097
47.835				275.297
48.2415				277.491
48.552				279.615
48.993				281.798
49.461				283.95
49.8675				286.178
50.2725				288.28
50.6805				290.475
51.0885				292.635
51.492				294.817
51.8985				299.152
52.3035				299.098
52.713				301.319
53.118				303.432
53.805				305.624
54.3345				307.771
54.744				309.994
55.056				312.138
55.491				314.274
55.9605				316.478
56.37				318.61
56.682				320.84
57.1185				322.94
57.5865				325.106
57.996				327.294
58.3065				329.461
58.743				333.861
59.211				333.776
59.619				338.117
60.027				340.287
60.432				340.278
60.837				344.648
61.245				346.8
61.5585				348.96
61.8705				351.154
62.37				353.282
62.871				355.455
63.1845				359.795
63.621				359.784
64.089				364.183
64.497				366.286
64.8105				368.516
65.2455				372.82
65.715				375.031
66.123				377.131
66.4365				377.123
66.8715				381.459
67.4355				383.645
67.6245				388.016
68.0625				387.96
68.562				392.372
69.06				392.295
69.2505				394.473
69.561				396.686
69.999				400.965
70.3725				403.153
70.875				403.132
71.25				405.363
71.562				409.658
71.937				411.887
72.375				413.975
72.75				416.158
73.128				418.304
73.3755				420.557
73.8435				422.668
74.2515				424.848
74.5605				429.218
75.0015				429.14
75.564				431.343
75.753				435.642
76.1865				437.812
76.6875				439.991
77.1885				442.17
77.376				442.144
77.688				446.548
78.126				448.729
78.6285				450.873
78.936				453.03
79.377				455.195
79.752				455.149
80.001				459.483
80.502				461.683
80.8755				463.896
81.252				463.818
81.504				468.156
82.0665				470.338
82.251				470.32
82.566				472.542
83.004				474.717
83.442				479.074
83.877				481.165
84.252				483.333
84.6285				485.504
84.8805				485.492
85.224				487.715
85.6275				489.881
86.1285				494.242
86.5665				496.375
87.0045				498.549
87.3795				498.496
87.7545				502.885
88.1295				505.068
88.6305				504.998
89.0055				507.192
89.4435				511.549
89.8185				513.692
90.2535				513.668
90.6315				518.009
91.0065				518.003
91.254				520.194
91.7235				522.345
92.13				526.703
92.445				526.672
92.88				528.914
93.3495				531.055
93.756				533.231
94.0695				535.368
94.506				537.524
94.974				537.509
95.382				541.875
95.6955				544.086
96.132				544.011
96.6				548.426
97.008				550.561
97.3215				552.766
97.758				554.873
98.226				557.045
98.634				559.198
98.9475				561.373
99.3825				563.522
99.945				565.696
100.198				567.852
100.573				570.072
101.01				572.22
101.571				574.428
101.761				576.599
102.072				578.729
102.508				578.689
102.947				580.868
103.385				585.23
103.761				587.431
104.073				589.609
104.448				591.716
104.886				593.926
105.261				593.861
105.639				598.238
105.886				600.417
106.261				602.599
106.76				604.731
107.076				606.931
107.511				609.099
107.981				611.218
108.385				613.367
108.698				615.62
109.137				617.765
109.606				619.893
110.011				624.221
110.323				624.204
110.764				626.371
111.233				628.609
111.638				630.772
111.95				632.873
112.391				635.09
112.859				637.25
113.263				639.449
113.574				641.601
114.015				643.787
114.484				643.71
114.889				645.913
115.2				650.217
115.641				650.212
116.204				652.44
116.391				654.596
116.701				656.784
117.141				656.714
117.516				661.055
118.017				663.267
118.389				663.217
118.766				665.463
119.014				669.765
119.519				671.928
119.891				671.886
120.266				676.286
120.517				678.452
120.987				678.388
121.392				680.622
121.704				682.723
122.145				684.895
122.613				687.137
123.018				689.284
123.33				691.392
123.765				693.625
124.332				695.727
124.516				697.906
124.832				700.143
125.269				702.229
125.77				704.449
126.018				706.613
126.33				708.777
126.769				710.948
127.206				713.096
127.642				713.066
128.019				717.41
128.394				719.651
128.642				721.815
129.204				721.736
129.394				726.137
129.707				728.29
130.148				728.238
130.584				730.417
131.02				732.572
131.395				734.784
131.772				736.907
132.021				739.132
132.519				741.278
132.894				743.416
133.27				745.611
133.521				747.826
134.082				749.977
134.273				749.912
134.583				752.161
135.145				754.246
135.613				756.44
136.022				758.603
136.337				758.581
136.772				762.928
137.241				765.148
137.648				767.268
137.963				767.25
138.398				769.497
138.865				771.585
139.27				773.828
139.587				773.753
140.022				775.926
140.492				778.087
140.897				780.292
141.213				782.48
141.648				784.652
142.118				786.818
142.523				788.956
142.834				791.15
143.275				793.302
143.744				795.505
144.149				795.426
144.459				797.679
144.9				799.761
145.368				801.958
145.774				804.156
146.085				806.282
146.526				806.263
146.994				810.679
147.4				812.82
147.711				812.765
148.152				814.949
148.621				819.283
149.026				819.268
149.337				821.463
149.778				823.602
150.246				825.834
150.651				827.965
150.963				830.184
151.404				832.284
151.965				834.51
152.151				834.439
152.56				836.651
153.09				838.774
153.405				841.011
153.903				843.109
154.215				845.321
154.655				847.518
155.124				849.611
155.529				849.611
155.839				851.821
156.28				854.001
156.75				856.127
157.155				858.352
157.465				858.28
157.906				860.448
158.376				862.677
158.781				864.793
159.093				866.99
159.532				869.14
160				871.332
160.407				871.284
160.718				873.469
161.154				875.626
161.721				877.846
161.905				879.978
162.219				879.954
162.657				882.153
163.155				884.29
163.469				886.525
163.97				888.696
164.468				888.624
164.967				890.791
165.157				892.97
165.468				895.139
165.909				897.369
166.345				899.465
166.782				899.46
167.157				901.628
167.472				903.804
167.847				906.021
168.282				908.186
168.657				908.13
169.034				910.297
169.282				912.528
169.845				914.652
170.034				914.632
170.346				916.799
170.784				918.997
171.162				921.164
171.66				921.134
172.035				923.367
172.409				923.302
172.661				925.469
173.002				927.684
173.47				929.825
173.911				929.804
174.159				932.032
174.534				934.165
175.035				934.138
175.443				936.369
175.85				936.306
176.347				938.474
176.535				938.473
176.849				940.699
177.285				942.823
177.723				942.808
178.161				945.017
178.536				944.975
178.911				947.143
179.165				947.143
179.662				949.339
180.037				949.31
180.476				951.481
180.851				951.477
181.288				953.677
181.663				953.645
182.036				953.645
182.289				955.812
182.757				955.812
183.162				958.012
183.474				957.98
183.913				957.98
184.383				960.166
184.788				960.147
185.1				960.147
185.541				960.147
186.102				960.147
186.29				962.314
186.601				962.314
187.04				962.314
187.415				964.517
187.912				964.482
188.291				964.482
188.666				964.482
189.039				966.649
189.538				966.649
189.913				966.649
190.292				966.649
190.542				966.649
190.887				968.816
191.227				968.816
191.632				968.816
192.043				968.816
192.512				968.816
192.918				968.816
193.228				968.816
193.669				968.816
194.137				968.816
194.542				968.816
194.947				968.816
195.356				968.816
195.763				968.816
196.168				968.816
196.481				968.816
196.917				966.649
197.389				966.649
197.794				966.649
198.107				968.835
198.542				968.816
199.012				968.816
199.421				968.816
199.731				968.816
200.167				971.034
200.636				970.984
201.047				970.984
201.357				970.984
201.793				973.151
202.262				973.151
202.671				975.363
203.077				975.318
203.482				975.318
203.887				977.486
204.297				979.724
204.609				981.899
205.044				981.821
205.513				984.073
205.923				986.155
206.235				988.394
206.547				990.514
207.078				990.49
207.486				992.74
207.891				994.875
208.296				997.016
208.766				999.235
209.175				999.16
209.58				1001.39
209.985				1003.49
210.39				1005.73
210.798				1007.83
211.112				1010.05
211.548				1010
212.111				1014.34
212.299				1014.33
212.612				1016.5
213.049				1018.74
213.424				1020.91
213.799				1023.01
214.11				1025.18
214.551				1025.17
214.988				1027.41
215.425				1029.54
215.8				1031.71
216.173				1033.9
216.426				1036.08
216.988				1038.24
217.174				1038.17
217.487				1040.39
217.924				1042.56
218.427				1046.92
218.678				1049.07
218.988				1049.01
219.393				1051.22
219.801				1055.54
220.144				1055.51
220.489				1057.68
220.894				1059.93
221.303				1062.03
221.77				1062.01
222.177				1066.36
222.489				1066.35
222.929				1068.59
223.397				1070.73
223.802				1072.92
224.207				1075.08
224.614				1077.19
225.117				1079.42
225.302				1079.35
225.615				1081.55
226.053				1083.69
226.428				1085.86
226.803				1085.86
227.115				1088.03
227.553				1090.19
228.054				1092.43
228.274				1092.36
228.743				1094.54
229.179				1096.69
229.428				1098.94
229.9				1101.06
230.305				1103.2
230.616				1105.37
230.931				1105.36
231.369				1107.56
231.741				1109.7
232.054				1111.88
232.679				1114.07
233.153				1114.03
233.558				1118.37
233.869				1118.37
234.304				1120.53
234.775				1122.7
235.182				1124.94
235.494				1127.11
235.929				1129.2
236.493				1129.2
236.682				1131.4
236.995				1131.37
237.435				1135.79
237.931				1135.7
238.18				1137.88
238.495				1140.08
238.934				1142.21
239.435				1144.45
239.65				1146.58
239.994				1148.78
240.402				1150.88
240.807				1150.88
241.275				1153.1
241.685				1155.21
241.998				1157.42
242.433				1159.59
242.901				1161.79
243.309				1163.91
243.624				1166.08
244.059				1168.29
244.529				1170.44
244.935				1172.59
245.343				1174.74
245.748				1176.9
246.153				1176.88
246.561				1179.13
246.875				1181.27
247.31				1183.42
247.779				1183.39
248.187				1185.58
248.5				1187.79
248.935				1189.91
249.498				1192.12
249.689				1192.06
249.998				1194.22
250.435				1196.41
250.874				1196.39
251.315				1198.6
251.686				1202.9
252.061				1202.89
252.312				1205.12
252.655				1207.23
253.125				1209.44
253.625				1211.6
254.001				1213.81
254.439				1213.73
254.814				1215.91
255.188				1218.11
255.44				1220.23
255.907				1222.42
256.312				1224.63
256.719				1226.75
257.127				1226.73
257.628				1228.9
257.814				1231.09
258.126				1233.26
258.564				1235.4
258.939				1235.4
259.317				1237.57
259.755				1239.75
260.19				1241.91
260.438				1241.91
260.94				1244.07
261.315				1246.32
261.688				1248.49
261.942				1248.41
262.505				1250.6
262.69				1252.81
263.004				1252.74
263.442				1254.91
263.817				1257.08
264.192				1257.08
264.502				1259.33
264.911				1261.41
265.315				1263.63
265.818				1263.58
266.193				1265.75
266.63				1267.99
267.005				1270.12
267.382				1270.08
267.757				1272.33
268.318				1274.5
268.693				1274.42
269.193				1276.6
269.568				1276.58
269.882				1278.78
270.257				1280.96
270.695				1280.92
271.07				1283.14
271.445				1285.27
271.692				1285.25
272.255				1287.5
272.445				1287.42
272.759				1289.59
273.197				1291.76
273.693				1291.76
273.943				1293.96
274.383				1296.09
274.822				1296.09
275.07				1298.29
275.412				1298.26
275.757				1300.45
276.165				1302.59
276.57				1304.84
276.978				1306.97
277.322				1306.93
277.634				1309.09
278.009				1311.29
278.571				1313.48
279.072				1315.61
279.385				1315.6
279.822				1317.85
280.385				1317.76
280.574				1319.93
281.012				1322.15
281.511				1322.1
282.01				1324.29
282.2				1326.47
282.51				1326.43
282.951				1328.64
283.385				1330.84
283.825				1330.77
284.199				1332.93
284.577				1335.19
[truncated: 1,581 more rows]

## Sheet: fig1h mucsle
Displacement (mm)	PPy-PVA Suture	5-0 Suture	PVA Suture
0	0	0	0
0.001	0	0	0
0.009	0	0	0
0.023	0	0	0
0.038	0	0	0
0.054	0	0	0
0.072	0	0.01	0
0.089	0	0.01	0
0.105	0	0.01	0
0.122	0	0.01	0
0.14	0	0.01	0
0.157	0	0.01	0
0.174	0	0.01	0
0.19	0	0.01	0
0.208	0	0.01	0
0.225	0	0.01	0
0.242	0	0.01	0
0.258	0	0.01	0
0.276	0	0.01	0
0.293	0.001	0.01	0.001
0.309	0.001	0.01	0.001
0.325	0.001	0.01	0.001
0.344	0.001	0.01	0.001
0.361	0.002	0.01	0.002
0.377	0.003	0.01	0.003
0.394	0.005	0.01	0.005
0.411	0.0055	0.01	0.0055
0.428	0.006	0.01	0.006
0.444	0.0065	0.01	0.0065
0.462	0.007	0.01	0.007
0.479	0.0075	0.01	0.0075
0.496	0.008	0.02	0.008
0.512	0.0085	0.02	0.0085
0.529	0.009	0.02	0.009
0.547	0.0095	0.02	0.0095
0.564	0.01	0.02	0.01
0.58	0.0105	0.02	0.0105
0.597	0.011	0.02	0.011
0.614	0.0115	0.02	0.0115
0.632	0.012	0.02	0.012
0.647	0.0125	0.03	0.0125
0.664	0.013	0.03	0.013
0.681	0.0135	0.03	0.0135
0.699	0.014	0.03	0.014
0.715	0.0145	0.03	0.0145
0.732	0.015	0.03	0.015
0.749	0.0155	0.03	0.0155
0.766	0.016	0.04	0.016
0.783	0.0165	0.04	0.0165
0.8	0.017	0.04	0.017
0.816	0.0175	0.04	0.0175
0.834	0.018	0.04	0.018
0.851	0.0185	0.04	0.0185
0.867	0.019	0.04	0.019
0.884	0.0195	0.04	0.0195
0.901	0.02	0.04	0.02
0.918	0.0205	0.04	0.0205
0.934	0.021	0.04	0.021
0.952	0.0215	0.05	0.0215
0.969	0.022	0.06	0.022
0.985	0.0225	0.05	0.0225
1.002	0.023	0.06	0.023
1.019	0.0235	0.07	0.0235
1.036	0.0245	0.09	0.0245
1.052	0.024	0.09	0.024
1.069	0.024	0.09	0.024
1.086	0.0245	0.09	0.0245
1.103	0.024	0.09	0.024
1.12	0.0245	0.09	0.0245
1.137	0.0245	0.09	0.0245
1.154	0.0245	0.09	0.0245
1.171	0.024	0.09	0.024
1.187	0.024	0.09	0.024
1.204	0.0245	0.09	0.0245
1.222	0.024	0.1	0.024
1.238	0.0235	0.09	0.0235
1.254	0.0235	0.1	0.0235
1.271	0.024	0.1	0.024
1.289	0.024	0.12	0.024
1.306	0.024	0.12	0.024
1.322	0.0245	0.12	0.0245
1.339	0.0245	0.12	0.0245
1.356	0.0245	0.12	0.0245
1.373	0.024	0.12	0.024
1.39	0.024	0.12	0.024
1.406	0.024	0.13	0.024
1.423	0.0245	0.13	0.0245
1.44	0.024	0.13	0.024
1.457	0.024	0.13	0.024
1.473	0.0245	0.13	0.0245
1.491	0.024	0.13	0.024
1.508	0.0245	0.15	0.0245
1.524	0.0245	0.15	0.0245
1.541	0.0245	0.17	0.0245
1.558	0.024	0.17	0.024
1.575	0.024	0.17	0.024
1.592	0.0245	0.17	0.0245
1.609	0.024	0.17	0.024
1.626	0.0235	0.17	0.0235
1.643	0.0235	0.17	0.0235
1.659	0.024	0.2	0.024
1.676	0.024	0.2	0.024
1.693	0.024	0.2	0.024
1.71	0.0245	0.2	0.0245
1.727	0.0245	0.2	0.0245
1.743	0.0245	0.2	0.0245
1.761	0.024	0.2	0.024
1.777	0.024	0.2	0.024
1.793	0.024	0.2	0.024
1.81	0.0245	0.2	0.0245
1.828	0.024	0.21	0.024
1.845	0.024	0.21	0.024
1.86	0.0245	0.21	0.0245
1.878	0.024	0.21	0.024
1.895	0.0245	0.21	0.0245
1.911	0.0245	0.21	0.0245
1.928	0.0245	0.21	0.0245
1.945	0.024	0.23	0.024
1.963	0.024	0.23	0.024
1.979	0.0245	0.24	0.0245
1.995	0.024	0.24	0.024
2.013	0.0235	0.26	0.0235
2.03	0.0235	0.26	0.0235
2.046	0.024	0.26	0.024
2.063	0.024	0.27	0.024
2.08	0.024	0.27	0.024
2.098	0.0245	0.27	0.0245
2.114	0.0245	0.27	0.0245
2.13	0.0245	0.27	0.0245
2.147	0.024	0.29	0.024
2.165	0.024	0.31	0.024
2.181	0.024	0.31	0.024
2.197	0.024	0.31	0.024
2.214	0.024	0.31	0.024
2.231	0.024	0.32	0.024
2.248	0.0245	0.32	0.0245
2.265	0.024	0.32	0.024
2.282	0.024	0.32	0.024
2.299	0.0245	0.32	0.0245
2.315	0.024	0.34	0.024
2.332	0.0245	0.35	0.0245
2.349	0.0245	0.35	0.0245
2.366	0.0245	0.35	0.0245
2.383	0.024	0.35	0.024
2.399	0.024	0.36	0.024
2.416	0.0245	0.36	0.0245
2.434	0.024	0.36	0.024
2.45	0.0235	0.36	0.0235
2.466	0.0235	0.39	0.0235
2.484	0.024	0.39	0.024
2.501	0.024	0.39	0.024
2.517	0.024	0.39	0.024
2.534	0.0245	0.39	0.0245
2.551	0.0245	0.4	0.0245
2.568	0.0245	0.4175	0.0245
2.585	0.024	0.4166	0.024
2.601	0.0245	0.411	0.0245
2.619	0.024	0.4128	0.024
2.635	0.024	0.4102	0.024
2.653	0.0245	0.4184	0.0245
2.669	0.024	0.4262	0.024
2.686	0.0245	0.4203	0.0245
2.703	0.0245	0.4241	0.0245
2.72	0.0245	0.4226	0.0245
2.735	0.024	0.4244	0.024
2.753	0.024	0.4282	0.024
2.771	0.0245	0.4166	0.0245
2.787	0.024	0.4282	0.024
2.803	0.0235	0.4123	0.0235
2.821	0.0235	0.4296	0.0235
2.837	0.024	0.4223	0.024
2.853	0.024	0.4259	0.024
2.871	0.024	0.4289	0.024
2.888	0.0245	0.4208	0.0245
2.905	0.0245	0.4271	0.0245
2.92	0.0245	0.4122	0.0245
2.937	0.024	0.4216	0.024
2.955	0.024	0.4152	0.024
2.972	0.0245	0.4182	0.0245
2.989	0.024	0.4142	0.024
3.005	0.024	0.4363	0.024
3.022	0.0245	0.4284	0.0245
3.04	0.024	0.4229	0.024
3.056	0.0245	0.4219	0.0245
3.072	0.0245	0.4224	0.0245
3.09	0.0245	0.4173	0.0245
3.106	0.024	0.4055	0.024
3.122	0.024	0.4159	0.024
3.14	0.0245	0.4213	0.0245
3.157	0.024	0.4101	0.024
3.173	0.0235	0.4202	0.0235
3.191	0.0235	0.4123	0.0235
3.207	0.024	0.4232	0.024
3.224	0.024	0.4176	0.024
3.241	0.024	0.4243	0.024
3.258	0.0245	0.4129	0.0245
3.275	0.0245	0.411	0.0245
3.291	0.0245	0.4185	0.0245
3.308	0.024	0.4159	0.024
3.324	0.024	0.4217	0.024
3.341	0.0245	0.4287	0.0245
3.359	0.024	0.4162	0.024
3.376	0.024	0.4226	0.024
3.392	0.0245	0.4165	0.0245
3.409	0.024	0.4273	0.024
3.427	0.0245	0.4184	0.0245
3.443	0.0245	0.4253	0.0245
3.46	0.0245	0.4176	0.0245
3.477	0.024	0.42	0.024
3.493	0.024	0.4162	0.024
3.51	0.0245	0.4121	0.0245
3.526	0.0245	0.4289	0.0245
3.543	0.024	0.419	0.024
3.56	0.024	0.4242	0.024
3.577	0.0245	0.4144	0.0245
3.593	0.024	0.4395	0.024
3.611	0.0245	0.438	0.0245
3.628	0.024	0.4276	0.024
3.645	0.024	0.4238	0.024
3.661	0.0245	0.4107	0.0245
3.678	0.024	0.424	0.024
3.696	0.0245	0.4204	0.0245
3.712	0.0245	0.4287	0.0245
3.727	0.0245	0.4227	0.0245
3.745	0.024	0.4208	0.024
3.762	0.024	0.4119	0.024
3.779	0.0245	0.4155	0.0245
3.795	0.024	0.4186	0.024
3.812	0.0235	0.4159	0.0235
3.829	0.0235	0.4275	0.0235
3.847	0.024	0.4192	0.024
3.863	0.024	0.4132	0.024
3.88	0.024	0.4103	0.024
3.897	0.0245	0.422	0.0245
3.914	0.0245	0.4221	0.0245
3.93	0.024	0.4117	0.024
3.947	0.024	0.4292	0.024
3.964	0.0245	0.4227	0.0245
3.981	0.024	0.4399	0.024
3.997	0.0245	0.4105	0.0245
4.014	0.0245	0.428	0.0245
4.032	0.0245	0.4044	0.0245
4.048	0.024	0.411	0.024
4.065	0.024	0.4202	0.024
4.082	0.0245	0.427	0.0245
4.099	0.024	0.4266	0.024
4.115	0.0235	0.4288	0.0235
4.132	0.0235	0.4257	0.0235
4.148	0.024	0.4132	0.024
4.166	0.024	0.4221	0.024
4.183	0.024	0.4148	0.024
4.198	0.0245	0.419	0.0245
4.215	0.0245	0.4146	0.0245
4.234	0.0245	0.4264	0.0245
4.25	0.024	0.4215	0.024
4.265	0.024	0.427	0.024
4.283	0.024	0.428	0.024
4.301	0.024	0.4298	0.024
4.317	0.024	0.4158	0.024
4.333	0.024	0.4124	0.024
4.351	0.024	0.4129	0.024
4.367	0.024	0.4284	0.024
4.384	0.024	0.4197	0.024
4.401	0.0245	0.4228	0.0245
4.418	0.024	0.4186	0.024
4.435	0.024	0.4252	0.024
4.451	0.0245	0.419	0.0245
4.468	0.024	0.4216	0.024
4.486	0.0245	0.4162	0.0245
4.503	0.0245	0.4123	0.0245
4.519	0.0245	0.4162	0.0245
4.535	0.024	0.4198	0.024
4.552	0.024	0.4289	0.024
4.57	0.0245	0.4349	0.0245
4.586	0.024	0.4212	0.024
4.602	0.0235	0.4263	0.0235
4.619	0.0235	0.4127	0.0235
4.636	0.024	0.4295	0.024
4.654	0.024	0.4186	0.024
4.67	0.024	0.4215	0.024
4.686	0.0245	0.4153	0.0245
4.704	0.024	0.4198	0.024
4.721	0.024	0.4162	0.024
4.737	0.0245	0.4205	0.0245
4.754	0.0245	0.425	0.0245
4.772	0.024	0.428	0.024
4.787	0.024	0.4203	0.024
4.803	0.0245	0.4253	0.0245
4.821	0.024	0.4246	0.024
4.839	0.0245	0.4162	0.0245
4.855	0.0245	0.4289	0.0245
4.871	0.0245	0.4122	0.0245
4.889	0.024	0.4214	0.024
4.906	0.024	0.4226	0.024
4.922	0.0245	0.4275	0.0245
4.939	0.024	0.4246	0.024
4.956	0.0235	0.423	0.0235
4.973	0.0235	0.4273	0.0235
4.989	0.024	0.4167	0.024
5.006	0.024	0.4212	0.024
5.023	0.024	0.4185	0.024
5.04	0.0245	0.4102	0.0245
5.056	0.024	0.4158	0.024
5.073	0.024	0.4296	0.024
5.09	0.0245	0.4264	0.0245
5.107	0.024	0.434	0.024
5.124	0.0245	0.4244	0.0245
5.14	0.0245	0.4203	0.0245
5.158	0.0245	0.4131	0.0245
5.174	0.024	0.4159	0.024
5.19	0.024	0.4076	0.024
5.207	0.0245	0.4119	0.0245
5.224	0.024	0.4205	0.024
5.241	0.0235	0.4274	0.0235
5.258	0.0235	0.4243	0.0235
5.275	0.024	0.4223	0.024
5.291	0.024	0.4204	0.024
5.309	0.024	0.4228	0.024
5.325	0.0245	0.4112	0.0245
5.341	0.0245	0.4221	0.0245
5.359	0.024	0.4189	0.024
5.376	0.024	0.4222	0.024
5.392	0.0245	0.4319	0.0245
5.409	0.024	0.4238	0.024
5.426	0.0245	0.4289	0.0245
5.443	0.0245	0.4228	0.0245
5.459	0.0245	0.4214	0.0245
5.476	0.024	0.4188	0.024
5.493	0.024	0.425	0.024
5.51	0.0245	0.4129	0.0245
5.527	0.024	0.411	0.024
5.543	0.0235	0.4058	0.0235
5.561	0.0235	0.4226	0.0235
5.577	0.024	0.4278	0.024
5.594	0.024	0.4246	0.024
5.61	0.024	0.4269	0.024
5.628	0.0245	0.4204	0.0245
5.646	0.024	0.411	0.024
5.661	0.024	0.4063	0.024
5.678	0.0245	0.4103	0.0245
5.694	0.024	0.4241	0.024
5.711	0.0245	0.4172	0.0245
5.729	0.0245	0.4275	0.0245
5.745	0.0245	0.4173	0.0245
5.762	0.024	0.4201	0.024
5.779	0.024	0.4155	0.024
5.795	0.0245	0.4208	0.0245
5.813	0.024	0.4146	0.024
5.829	0.0235	0.4103	0.0235
5.846	0.0235	0.4194	0.0235
5.863	0.024	0.4148	0.024
5.88	0.024	0.4249	0.024
5.896	0.024	0.425	0.024
5.914	0.0245	0.418	0.0245
5.931	0.0245	0.4255	0.0245
5.946	0.024	0.41	0.024
5.964	0.024	0.4279	0.024
5.98	0.0245	0.4141	0.0245
5.997	0.024	0.4203	0.024
6.014	0.0245	0.4167	0.0245
6.031	0.0245	0.4285	0.0245
6.047	0.0245	0.4163	0.0245
6.064	0.024	0.4198	0.024
6.081	0.024	0.4209	0.024
6.098	0.0245	0.4121	0.0245
6.114	0.024	0.424	0.024
6.131	0.0235	0.4112	0.0235
6.149	0.0235	0.4148	0.0235
6.165	0.024	0.4111	0.024
6.182	0.024	0.4215	0.024
6.198	0.024	0.4255	0.024
6.215	0.0245	0.4165	0.0245
6.232	0.0245	0.4252	0.0245
6.249	0.0245	0.4267	0.0245
6.266	0.0245	0.4289	0.0245
6.283	0.024	0.4311	0.024
6.3	0.024	0.4261	0.024
6.316	0.0245	0.4198	0.0245
6.333	0.024	0.4165	0.024
6.35	0.0245	0.4093	0.0245
6.367	0.0245	0.4111	0.0245
6.384	0.0245	0.4237	0.0245
6.4	0.024	0.4197	0.024
6.417	0.024	0.4174	0.024
6.434	0.0245	0.4213	0.0245
6.45	0.024	0.4136	0.024
6.468	0.0235	0.4227	0.0235
6.484	0.0235	0.4114	0.0235
6.501	0.024	0.421	0.024
6.518	0.024	0.4111	0.024
6.535	0.024	0.4274	0.024
6.552	0.0245	0.4118	0.0245
6.569	0.0245	0.417	0.0245
6.585	0.0245	0.4172	0.0245
6.601	0.024	0.4115	0.024
6.618	0.0245	0.4276	0.0245
6.635	0.024	0.4223	0.024
6.652	0.024	0.4118	0.024
6.669	0.0245	0.4221	0.0245
6.686	0.024	0.4197	0.024
6.702	0.0245	0.4286	0.0245
6.719	0.0245	0.4127	0.0245
6.736	0.0245	0.427	0.0245
6.753	0.024	0.4115	0.024
6.77	0.024	0.4277	0.024
6.787	0.0245	0.4151	0.0245
6.804	0.024	0.4148	0.024
6.82	0.0235	0.4226	0.0235
6.836	0.0235	0.412	0.0235
6.853	0.024	0.4219	0.024
6.871	0.024	0.4157	0.024
6.888	0.024	0.4031	0.024
6.904	0.0245	0.4101	0.0245
6.921	0.0245	0.4247	0.0245
6.938	0.0245	0.4248	0.0245
6.955	0.0245	0.4119	0.0245
6.971	0.024	0.4243	0.024
6.988	0.024	0.4233	0.024
7.005	0.0245	0.424	0.0245
7.022	0.024	0.4206	0.024
7.038	0.0245	0.428	0.0245
7.055	0.0245	0.4101	0.0245
7.073	0.0245	0.4186	0.0245
7.089	0.024	0.4112	0.024
7.106	0.024	0.4184	0.024
7.123	0.0245	0.4213	0.0245
7.14	0.024	0.4225	0.024
7.156	0.0235	0.4262	0.0235
7.173	0.0235	0.4321	0.0235
7.19	0.024	0.4261	0.024
7.206	0.024	0.4231	0.024
7.223	0.024	0.4235	0.024
7.24	0.0245	0.4195	0.0245
7.257	0.0245	0.4233	0.0245
7.274	0.024	0.4176	0.024
7.29	0.024	0.4173	0.024
7.307	0.0245	0.4113	0.0245
7.324	0.024	0.4218	0.024
7.341	0.0245	0.4289	0.0245
7.358	0.0245	0.4262	0.0245
7.374	0.0245	0.4247	0.0245
7.391	0.024	0.429	0.024
7.408	0.024	0.4178	0.024
7.425	0.0245	0.4058	0.0245
7.441	0.024	0.4124	0.024
7.458	0.0235	0.4203	0.0235
7.475	0.0235	0.4117	0.0235
7.492	0.024	0.4293	0.024
7.508	0.024	0.4178	0.024
7.525	0.024	0.4251	0.024
7.543	0.0245	0.4183	0.0245
7.558	0.0245	0.4263	0.0245
7.576	0.0245	0.4199	0.0245
7.593	0.024	0.4128	0.024
7.609	0.024	0.4172	0.024
7.626	0.0245	0.4171	0.0245
7.643	0.024	0.4279	0.024
7.66	0.0245	0.427	0.0245
7.676	0.0245	0.413	0.0245
7.693	0.0245	0.4247	0.0245
7.71	0.024	0.4166	0.024
7.727	0.024	0.4264	0.024
7.744	0.0245	0.414	0.0245
7.761	0.024	0.4207	0.024
7.778	0.0235	0.4187	0.0235
7.795	0.0235	0.427	0.0235
7.811	0.024	0.411	0.024
7.828	0.024	0.418	0.024
7.845	0.024	0.4259	0.024
7.861	0.0245	0.4102	0.0245
7.879	0.0245	0.4237	0.0245
7.895	0.0245	0.4151	0.0245
7.912	0.024	0.4173	0.024
7.929	0.024	0.4119	0.024
7.945	0.0245	0.4287	0.0245
7.962	0.024	0.4282	0.024
7.979	0.0245	0.4165	0.0245
7.996	0.0245	0.429	0.0245
8.012	0.0245	0.4231	0.0245
8.029	0.024	0.4219	0.024
8.046	0.024	0.4234	0.024
8.063	0.0245	0.4237	0.0245
8.08	0.024	0.4159	0.024
8.096	0.0235	0.4144	0.0235
8.113	0.0235	0.4188	0.0235
8.13	0.024	0.4108	0.024
8.147	0.024	0.4213	0.024
8.163	0.024	0.4247	0.024
8.18	0.0245	0.414	0.0245
8.197	0.0245	0.4285	0.0245
8.214	0.0245	0.4147	0.0245
8.231	0.0245	0.4243	0.0245
8.247	0.024	0.4188	0.024
8.264	0.024	0.4152	0.024
8.281	0.0245	0.4218	0.0245
8.298	0.024	0.4161	0.024
8.314	0.0245	0.4252	0.0245
8.331	0.0245	0.419	0.0245
8.348	0.0245	0.4162	0.0245
8.364	0.024	0.413	0.024
8.381	0.024	0.4255	0.024
8.398	0.0245	0.425	0.0245
8.416	0.024	0.4134	0.024
8.432	0.0235	0.4264	0.0235
8.448	0.0235	0.4234	0.0235
8.465	0.024	0.4254	0.024
8.482	0.024	0.4286	0.024
8.499	0.024	0.4182	0.024
8.516	0.0245	0.4136	0.0245
8.533	0.0245	0.4155	0.0245
8.55	0.0245	0.4289	0.0245
8.566	0.0245	0.4218	0.0245
8.583	0.024	0.4266	0.024
8.599	0.024	0.423	0.024
8.616	0.0245	0.4214	0.0245
8.633	0.024	0.4204	0.024
8.65	0.0245	0.4179	0.0245
8.666	0.0245	0.4227	0.0245
8.684	0.0245	0.4155	0.0245
8.701	0.024	0.4235	0.024
8.716	0.024	0.4274	0.024
8.734	0.0245	0.4271	0.0245
8.751	0.024	0.4243	0.024
8.768	0.0235	0.422	0.0235
8.784	0.0235	0.4214	0.0235
8.801	0.024	0.4157	0.024
8.818	0.024	0.4297	0.024
8.834	0.024	0.4188	0.024
8.851	0.0245	0.4159	0.0245
8.868	0.0245	0.416	0.0245
8.885	0.0245	0.423	0.0245
8.902	0.024	0.4247	0.024
8.918	0.0245	0.4257	0.0245
8.935	0.024	0.4169	0.024
8.952	0.024	0.4193	0.024
8.969	0.0245	0.4151	0.0245
8.986	0.024	0.4258	0.024
9.002	0.0245	0.4217	0.0245
9.019	0.0245	0.4292	0.0245
9.036	0.0245	0.4268	0.0245
9.053	0.024	0.4284	0.024
9.07	0.024	0.4206	0.024
9.087	0.0245	0.4118	0.0245
9.104	0.024	0.43	0.024
9.12	0.0235	0.4126	0.0235
9.136	0.0235	0.4239	0.0235
9.154	0.024	0.4214	0.024
9.17	0.024	0.4278	0.024
9.187	0.024	0.4244	0.024
9.203	0.0245	0.4281	0.0245
9.221	0.0245	0.4201	0.0245
9.237	0.0245	0.4164	0.0245
9.254	0.024	0.4251	0.024
9.271	0.0245	0.4143	0.0245
9.287	0.024	0.4111	0.024
9.304	0.024	0.4135	0.024
9.321	0.0245	0.4272	0.0245
9.337	0.024	0.4348	0.024
9.354	0.0245	0.4258	0.0245
9.371	0.0245	0.4205	0.0245
9.388	0.0245	0.4289	0.0245
9.405	0.024	0.4187	0.024
9.422	0.024	0.4135	0.024
9.438	0.0245	0.4181	0.0245
9.455	0.024	0.4122	0.024
9.471	0.0235	0.4225	0.0235
9.488	0.0235	0.4299	0.0235
9.505	0.024	0.421	0.024
9.522	0.024	0.4296	0.024
9.539	0.024	0.4296	0.024
9.556	0.0245	0.4201	0.0245
9.572	0.0245	0.411	0.0245
9.589	0.0245	0.4258	0.0245
9.606	0.024	0.4125	0.024
9.623	0.0245	0.4236	0.0245
9.64	0.024	0.4163	0.024
9.657	0.024	0.4166	0.024
9.673	0.0245	0.4125	0.0245
9.69	0.024	0.4279	0.024
9.707	0.0245	0.4204	0.0245
9.724	0.0245	0.4225	0.0245
9.74	0.0245	0.4174	0.0245
9.758	0.024	0.4161	0.024
9.774	0.024	0.4144	0.024
9.79	0.0245	0.4207	0.0245
9.808	0.024	0.4255	0.024
9.824	0.0235	0.4232	0.0235
9.841	0.0235	0.4275	0.0235
9.858	0.024	0.4214	0.024
9.874	0.024	0.4245	0.024
9.891	0.024	0.4186	0.024
9.908	0.0245	0.4224	0.0245
9.924	0.0245	0.4151	0.0245
9.942	0.0245	0.4228	0.0245
9.958	0.0245	0.43	0.0245
9.975	0.024	0.4245	0.024
9.991	0.024	0.4285	0.024
10.009	0.0245	0.4229	0.0245
10.026	0.024	0.4258	0.024
10.041	0.0245	0.4159	0.0245
10.058	0.0245	0.4216	0.0245
10.076	0.0245	0.414	0.0245
10.092	0.024	0.4006	0.024
10.109	0.024	0.4191	0.024
10.126	0.0245	0.4219	0.0245
10.142	0.024	0.4223	0.024
10.159	0.0235	0.4218	0.0235
10.176	0.0235	0.429	0.0235
10.192	0.024	0.4248	0.024
10.21	0.024	0.4105	0.024
10.226	0.024	0.4149	0.024
10.243	0.0245	0.4162	0.0245
10.26	0.0245	0.4227	0.0245
10.277	0.0245	0.413	0.0245
10.293	0.024	0.4289	0.024
10.309	0.0245	0.4172	0.0245
10.327	0.024	0.425	0.024
10.344	0.024	0.4108	0.024
10.36	0.0245	0.4275	0.0245
10.376	0.024	0.4126	0.024
10.394	0.0245	0.415	0.0245
10.411	0.0245	0.4138	0.0245
10.427	0.0245	0.4126	0.0245
10.444	0.024	0.4269	0.024
10.461	0.024	0.4264	0.024
10.478	0.0245	0.4126	0.0245
10.494	0.024	0.4259	0.024
10.511	0.0245	0.4175	0.0245
10.528	0.024	0.4213	0.024
10.544	0.024	0.4145	0.024
10.562	0.0245	0.4228	0.0245
10.578	0.024	0.4194	0.024
10.595	0.0245	0.43	0.0245
10.612	0.0245	0.4109	0.0245
10.629	0.0245	0.4179	0.0245
10.645	0.024	0.4281	0.024
10.661	0.024	0.4104	0.024
10.679	0.0245	0.4291	0.0245
10.695	0.024	0.4143	0.024
10.711	0.0235	0.4149	0.0235
10.729	0.0235	0.4153	0.0235
10.746	0.024	0.4277	0.024
10.762	0.0245	0.4296	0.0245
10.779	0.024	0.4127	0.024
10.795	0.024	0.4224	0.024
10.812	0.0245	0.42	0.0245
10.83	0.024	0.4229	0.024
10.846	0.0245	0.427	0.0245
10.862	0.0245	0.4289	0.0245
10.879	0.0245	0.4178	0.0245
10.897	0.024	0.4186	0.024
10.913	0.024	0.4137	0.024
10.929	0.0245	0.4173	0.0245
10.947	0.024	0.4225	0.024
10.963	0.0235	0.4234	0.0235
10.98	0.0235	0.419	0.0235
10.997	0.024	0.4139	0.024
11.013	0.024	0.4122	0.024
11.03	0.024	0.4218	0.024
11.047	0.0245	0.4226	0.0245
11.064	0.0245	0.4194	0.0245
11.08	0.0245	0.4293	0.0245
11.097	0.024	0.4281	0.024
11.114	0.0245	0.4222	0.0245
11.13	0.024	0.4228	0.024
11.147	0.024	0.4243	0.024
11.164	0.0245	0.4182	0.0245
11.18	0.024	0.4188	0.024
11.196	0.0245	0.4137	0.0245
11.214	0.0245	0.4175	0.0245
11.231	0.0245	0.4209	0.0245
11.247	0.024	0.4189	0.024
11.264	0.024	0.4112	0.024
11.281	0.0245	0.4126	0.0245
11.297	0.024	0.4208	0.024
11.314	0.0235	0.428	0.0235
11.331	0.0235	0.4376	0.0235
11.348	0.024	0.4103	0.024
11.364	0.024	0.4105	0.024
11.381	0.024	0.412	0.024
11.398	0.0245	0.4232	0.0245
11.415	0.0245	0.4292	0.0245
11.431	0.0245	0.4178	0.0245
11.448	0.024	0.4244	0.024
11.465	0.0245	0.4285	0.0245
11.481	0.024	0.4267	0.024
11.498	0.024	0.4135	0.024
11.514	0.0245	0.4263	0.0245
11.532	0.024	0.4178	0.024
11.547	0.0245	0.4256	0.0245
11.565	0.0245	0.4299	0.0245
11.581	0.0245	0.4243	0.0245
11.598	0.024	0.4215	0.024
11.615	0.024	0.424	0.024
11.631	0.0245	0.4245	0.0245
11.648	0.024	0.417	0.024
11.665	0.0235	0.4268	0.0235
11.681	0.0235	0.4107	0.0235
11.698	0.024	0.4145	0.024
11.715	0.024	0.4144	0.024
11.732	0.024	0.4214	0.024
11.748	0.0245	0.4251	0.0245
11.765	0.0245	0.4269	0.0245
11.781	0.0245	0.4293	0.0245
11.798	0.024	0.4299	0.024
11.815	0.024	0.4141	0.024
11.831	0.024	0.4137	0.024
11.849	0.024	0.4186	0.024
11.864	0.024	0.4261	0.024
11.881	0.024	0.4198	0.024
11.898	0.024	0.4274	0.024
11.914	0.024	0.4121	0.024
11.931	0.024	0.42	0.024
11.947	0.024	0.41	0.024
11.964	0.024	0.41	0.024
11.981	0.024	0.4	0.024
11.985	0.024	0.4	0.024
11.979

## Sheet: fig1h liver
Displacement (mm)	PPy-PVA Suture	5-0 Suture	PVA Suture
0	0	0	0
0.001	0	0	0
0.001	0	0.01	0
0.001	0	0.02	0
0.001	0	0.03	0
0.001	0	0.04	0
0	0	0.05	0.0094
0.017	0	0.06	0.0134
0.025	0	0.07	0.0179
0.03	0.01	0.08	0.0219
0.031	0.014	0.082	0.026
0.032	0.018	0.0818	0.0291
0.032	0.022	0.0813	0.0335
0.033	0.026	0.0817	0.033
0.038	0.03	0.0811	0.0327
0.055	0.034	0.0817	0.033
0.072	0.0348	0.0816	0.0331
0.088	0.034	0.0813	0.0336
0.106	0.0341	0.082	0.033
0.122	0.0343	0.0814	0.0339
0.14	0.035	0.0811	0.0335
0.157	0.0346	0.0818	0.0331
0.173	0.0349	0.0819	0.033
0.191	0.0349	0.0814	0.0328
0.208	0.0345	0.0817	0.0324
0.225	0.0343	0.082	0.033
0.242	0.0345	0.0818	0.033
0.259	0.0342	0.0814	0.0329
0.276	0.0341	0.0817	0.0331
0.292	0.0341	0.0816	0.0333
0.309	0.0349	0.0813	0.0329
0.327	0.0349	0.0811	0.0336
0.344	0.035	0.0812	0.0335
0.36	0.0344	0.0818	0.0324
0.377	0.035	0.0813	0.0326
0.395	0.035	0.0817	0.0332
0.412	0.0342	0.082	0.033
0.428	0.0342	0.0816	0.0334
0.445	0.0347	0.0818	0.0326
0.462	0.0341	0.0818	0.0332
0.479	0.0344	0.0811	0.0335
0.496	0.0343	0.082	0.0329
0.512	0.0344	0.081	0.0333
0.53	0.035	0.0814	0.0336
0.547	0.0345	0.0812	0.0327
0.563	0.0347	0.0819	0.033
0.58	0.0348	0.0815	0.0329
0.598	0.0345	0.0813	0.033
0.614	0.0344	0.0813	0.0335
0.632	0.0347	0.0815	0.0336
0.648	0.0345	0.0816	0.0327
0.665	0.0345	0.0818	0.0326
0.682	0.0349	0.0817	0.0328
0.698	0.0345	0.0813	0.0338
0.715	0.0342	0.0814	0.0329
0.733	0.0343	0.0813	0.0333
0.749	0.0349	0.0814	0.033
0.766	0.0347	0.0814	0.0323
0.783	0.0346	0.0819	0.0333
0.8	0.0349	0.0817	0.0328
0.817	0.0341	0.0815	0.0334
0.834	0.0347	0.0815	0.0329
0.851	0.0342	0.0814	0.0331
0.867	0.0349	0.0815	0.0335
0.884	0.0341	0.0815	0.0331
0.901	0.0349	0.0813	0.0323
0.918	0.0349	0.0811	0.0335
0.935	0.0346	0.0817	0.0327
0.952	0.0341	0.0818	0.0324
0.968	0.0347	0.0813	0.0329
0.985	0.0345	0.0813	0.033
1.003	0.034	0.0813	0.0329
1.019	0.0342	0.0811	0.0331
1.035	0.0342	0.0812	0.0335
1.052	0.0344	0.0817	0.0334
1.07	0.0344	0.0811	0.0331
1.087	0.0346	0.081	0.0333
1.102	0.0347	0.0815	0.033
1.12	0.0345	0.0814	0.0337
1.138	0.0348	0.0818	0.0333
1.154	0.0344	0.0819	0.0329
1.17	0.0348	0.0817	0.033
1.187	0.0345	0.0817	0.033
1.205	0.0348	0.082	0.0337
1.221	0.0347	0.0812	0.0329
1.237	0.0342	0.0811	0.0332
1.255	0.0348	0.0818	0.0327
1.272	0.0349	0.0817	0.0324
1.289	0.0349	0.0811	0.0323
1.305	0.0341	0.0819	0.0323
1.322	0.0343	0.0816	0.0333
1.34	0.0343	0.0814	0.0331
1.356	0.0342	0.0815	0.0328
1.373	0.0349	0.0813	0.0335
1.39	0.0348	0.0817	0.0329
1.407	0.0345	0.0814	0.0325
1.423	0.0347	0.0817	0.0324
1.44	0.0348	0.0818	0.0331
1.457	0.0342	0.0819	0.0335
1.475	0.0342	0.0814	0.0334
1.491	0.0349	0.0812	0.0329
1.507	0.0347	0.0816	0.0326
1.524	0.0347	0.0817	0.0323
1.542	0.0347	0.0815	0.0324
1.558	0.0341	0.0812	0.0333
1.574	0.0342	0.0812	0.0333
1.592	0.0341	0.0816	0.0331
1.609	0.0346	0.0818	0.0333
1.626	0.0345	0.0813	0.0326
1.642	0.0348	0.082	0.0329
1.659	0.0346	0.0818	0.0331
1.676	0.0344	0.0812	0.033
1.693	0.0344	0.0813	0.0323
1.709	0.0347	0.0817	0.0322
1.727	0.0348	0.0812	0.0331
1.744	0.0341	0.0811	0.0324
1.76	0.0341	0.0811	0.0331
1.776	0.0347	0.0812	0.0332
1.794	0.0343	0.0812	0.0324
1.811	0.0342	0.0815	0.0327
1.827	0.0343	0.0817	0.0328
1.844	0.0343	0.0811	0.0332
1.861	0.0342	0.0813	0.0332
1.879	0.0341	0.0812	0.0334
1.895	0.0345	0.082	0.0334
1.912	0.0347	0.0819	0.0337
1.929	0.0346	0.0811	0.0335
1.946	0.0349	0.0818	0.0322
1.963	0.0347	0.0811	0.0327
1.979	0.0349	0.082	0.0323
1.996	0.0341	0.0818	0.0333
2.014	0.0343	0.0817	0.0336
2.03	0.0341	0.0817	0.0331
2.046	0.0346	0.0813	0.0325
2.064	0.0348	0.0815	0.0331
2.08	0.0348	0.0813	0.0335
2.097	0.0344	0.0814	0.0326
2.114	0.0347	0.0818	0.0329
2.13	0.0345	0.0814	0.0336
2.149	0.0345	0.0819	0.0326
2.163	0.0345	0.0811	0.0327
2.18	0.0348	0.0812	0.0335
2.198	0.0346	0.0812	0.0328
2.215	0.0341	0.0819	0.033
2.232	0.035	0.0814	0.0331
2.248	0.0347	0.0819	0.0331
2.265	0.0345	0.0813	0.033
2.283	0.0344	0.0816	0.0328
2.298	0.0346	0.0819	0.0336
2.315	0.0348	0.0813	0.0329
2.332	0.0344	0.0813	0.0328
2.35	0.0346	0.0813	0.0323
2.366	0.0346	0.0812	0.0327
2.382	0.0341	0.0817	0.0329
2.4	0.0341	0.0818	0.0323
2.417	0.0344	0.0818	0.0337
2.433	0.0341	0.0812	0.0332
2.45	0.0341	0.0816	0.0328
2.467	0.0348	0.0817	0.0333
2.485	0.0342	0.0814	0.0332
2.501	0.0346	0.0817	0.033
2.518	0.0343	0.0816	0.0327
2.535	0.0345	0.0819	0.0329
2.552	0.0341	0.0816	0.0328
2.568	0.0346	0.0816	0.0336
2.585	0.0344	0.082	0.0328
2.602	0.0347	0.081	0.0324
2.619	0.0347	0.0819	0.0327
2.636	0.0346	0.0813	0.0329
2.652	0.0344	0.0814	0.0329
2.669	0.0343	0.0817	0.0334
2.687	0.0342	0.082	0.0336
2.702	0.0344	0.0818	0.0329
2.72	0.0345	0.0816	0.0334
2.737	0.0349	0.0819	0.0323
2.754	0.0343	0.0814	0.0327
2.77	0.0346	0.081	0.0329
2.787	0.0342	0.0816	0.0329
2.804	0.0343	0.0813	0.0332
2.821	0.0344	0.0811	0.0332
2.837	0.0343	0.0811	0.0333
2.853	0.0344	0.0812	0.0328
2.871	0.0342	0.0814	0.0337
2.889	0.0343	0.0818	0.0337
2.904	0.0347	0.0811	0.0337
2.921	0.0349	0.0815	0.0326
2.938	0.035	0.0819	0.0325
2.955	0.0347	0.0819	0.0327
2.972	0.0341	0.0817	0.0334
2.989	0.0342	0.0813	0.0328
3.006	0.0343	0.082	0.0331
3.023	0.035	0.0817	0.0331
3.04	0.0342	0.0819	0.0329
3.055	0.0346	0.0818	0.0327
3.073	0.0341	0.0815	0.0335
3.09	0.0346	0.0819	0.0331
3.106	0.0346	0.0812	0.0338
3.123	0.0349	0.082	0.0328
3.14	0.0347	0.0819	0.0332
3.157	0.035	0.0818	0.0329
3.174	0.0343	0.0818	0.0326
3.19	0.0347	0.0817	0.0332
3.208	0.0344	0.0819	0.0333
3.224	0.0344	0.0814	0.0328
3.241	0.0347	0.082	0.0334
3.258	0.0345	0.0819	0.0324
3.274	0.0343	0.0817	0.0332
3.292	0.035	0.082	0.0331
3.308	0.0342	0.0818	0.0328
3.324	0.0349	0.0812	0.0331
3.342	0.0346	0.0817	0.032
3.359	0.034	0.082	0.0323
3.375	0.0345	0.0815	0.0331
3.392	0.034	0.0819	0.0324
3.409	0.0342	0.0818	0.0332
3.427	0.0344	0.0811	0.0331
3.443	0.0341	0.0812	0.0331
3.459	0.0347	0.082	0.0336
3.477	0.0346	0.0819	0.0329
3.494	0.0348	0.0817	0.0333
3.509	0.035	0.0817	0.0327
3.527	0.0342	0.0814	0.0326
3.543	0.0349	0.0814	0.0326
3.561	0.034	0.082	0.0327
3.577	0.0346	0.0816	0.0329
3.593	0.0344	0.0814	0.0323
3.611	0.0343	0.0811	0.0323
3.629	0.0346	0.082	0.0325
3.645	0.0342	0.0814	0.0333
3.661	0.0341	0.081	0.0334
3.678	0.0342	0.081	0.0328
3.696	0.0344	0.0819	0.0329
3.711	0.0347	0.0819	0.0329
3.729	0.0348	0.0819	0.0336
3.746	0.0342	0.0816	0.0331
3.763	0.0343	0.0817	0.0327
3.779	0.0348	0.0811	0.0329
3.796	0.0344	0.0819	0.0325
3.813	0.0345	0.0813	0.0332
3.83	0.0341	0.0818	0.0328
3.846	0.0343	0.0818	0.0329
3.863	0.0346	0.0811	0.0322
3.88	0.034	0.0816	0.0333
3.897	0.0345	0.0817	0.0322
3.914	0.0342	0.0819	0.0336
3.931	0.0343	0.0816	0.033
3.948	0.0341	0.081	0.0331
3.965	0.0348	0.0819	0.0338
3.981	0.0344	0.0813	0.0324
3.997	0.0345	0.0816	0.0329
4.016	0.0349	0.0815	0.0336
4.031	0.0344	0.0811	0.0331
4.048	0.0347	0.0812	0.0334
4.064	0.0348	0.0817	0.0328
4.082	0.0343	0.0819	0.0325
4.099	0.0348	0.0818	0.0332
4.115	0.0343	0.0815	0.0326
4.132	0.0343	0.0812	0.033
4.15	0.0349	0.0813	0.0337
4.166	0.0345	0.0818	0.0328
4.183	0.0346	0.0817	0.0329
4.199	0.035	0.0818	0.034
4.216	0.0343	0.0818	0.0323
4.234	0.0347	0.0811	0.0323
4.249	0.035	0.0816	0.033
4.266	0.0341	0.0814	0.0337
4.284	0.0342	0.0819	0.0331
4.3	0.0349	0.0814	0.033
4.317	0.0348	0.0818	0.0326
4.333	0.0343	0.0818	0.0332
4.351	0.0346	0.0815	0.0334
4.368	0.0342	0.081	0.0336
4.384	0.0349	0.0812	0.0325
4.401	0.0346	0.0812	0.0327
4.419	0.035	0.0814	0.0326
4.435	0.0344	0.0812	0.0326
4.452	0.0344	0.0818	0.0334
4.468	0.0345	0.0817	0.0326
4.486	0.0345	0.0815	0.033
4.502	0.0345	0.0817	0.0327
4.519	0.0345	0.0819	0.0321
4.535	0.0344	0.0817	0.0329
4.553	0.0346	0.0811	0.0322
4.569	0.0341	0.0814	0.0328
4.585	0.0342	0.0815	0.0335
4.603	0.0342	0.0813	0.0328
4.62	0.0348	0.0818	0.0326
4.637	0.0345	0.0817	0.0333
4.654	0.0346	0.0818	0.0333
4.67	0.0342	0.0811	0.0332
4.687	0.0346	0.0818	0.0331
4.704	0.0349	0.0819	0.0322
4.72	0.0348	0.0818	0.0325
4.737	0.0347	0.0811	0.0329
4.754	0.0342	0.0816	0.033
4.771	0.0341	0.0812	0.0326
4.788	0.0341	0.0811	0.0337
4.804	0.0348	0.0815	0.0334
4.821	0.0346	0.0818	0.033
4.839	0.0347	0.0819	0.0331
4.854	0.0345	0.0815	0.0323
4.871	0.0348	0.0817	0.0327
4.889	0.0344	0.081	0.0337
4.906	0.0343	0.0813	0.0337
4.922	0.0345	0.081	0.0333
4.938	0.0349	0.0816	0.0335
4.956	0.0349	0.0819	0.0321
4.973	0.0347	0.0817	0.0335
4.989	0.035	0.0816	0.0332
5.006	0.0341	0.0818	0.0328
5.023	0.0348	0.0818	0.0331
5.04	0.0343	0.0811	0.0331
5.056	0.034	0.0817	0.0328
5.073	0.0342	0.0815	0.0327
5.09	0.0347	0.0819	0.0332
5.107	0.0343	0.0819	0.0334
5.124	0.0345	0.0811	0.0332
5.14	0.0345	0.0816	0.0325
5.158	0.0346	0.0814	0.0334
5.174	0.0348	0.0819	0.0336
5.19	0.0342	0.0814	0.0331
5.208	0.035	0.0818	0.0331
5.225	0.0346	0.0816	0.0328
5.241	0.0341	0.0818	0.0332
5.258	0.0342	0.0817	0.0331
5.275	0.0342	0.0813	0.0329
5.293	0.0345	0.0812	0.0339
5.309	0.0344	0.0814	0.0331
5.325	0.0348	0.0817	0.0327
5.342	0.035	0.0819	0.0329
5.359	0.0342	0.0819	0.0329
5.376	0.0347	0.0817	0.0326
5.393	0.0344	0.0813	0.0331
5.409	0.0341	0.0818	0.0333
5.426	0.0341	0.0816	0.033
5.443	0.0341	0.0812	0.0326
5.46	0.0343	0.0815	0.0333
5.476	0.0342	0.0819	0.0339
5.494	0.0341	0.0816	0.0327
5.511	0.035	0.0815	0.0327
5.526	0.035	0.0811	0.0327
5.543	0.0342	0.0815	0.0333
5.561	0.0343	0.0815	0.0331
5.578	0.0343	0.0811	0.0327
5.594	0.0347	0.0815	0.0323
5.61	0.0343	0.082	0.0327
5.628	0.0345	0.0812	0.0337
5.645	0.034	0.0811	0.033
5.661	0.0341	0.0813	0.0332
5.678	0.0347	0.0815	0.0331
5.695	0.034	0.0812	0.0325
5.712	0.0349	0.0814	0.0325
5.726	0.0341	0.0811	0.0331
5.745	0.034	0.0812	0.0331
5.763	0.0344	0.0813	0.0326
5.779	0.0349	0.0812	0.033
5.796	0.0346	0.081	0.0332
5.812	0.034	0.0813	0.0328
5.83	0.0347	0.0815	0.0338
5.846	0.0345	0.0815	0.0332
5.863	0.0341	0.0819	0.0331
5.88	0.0349	0.0812	0.0332
5.897	0.0343	0.081	0.0323
5.913	0.0345	0.0816	0.0327
5.931	0.0344	0.081	0.0334
5.947	0.0342	0.0812	0.0327
5.964	0.0343	0.0817	0.033
5.98	0.0348	0.0819	0.0335
5.997	0.0345	0.0816	0.0331
6.014	0.0344	0.0818	0.0333
6.031	0.0346	0.0819	0.0332
6.047	0.0342	0.0818	0.0328
6.065	0.0344	0.0816	0.033
6.081	0.0342	0.0818	0.0325
6.098	0.0347	0.0818	0.0328
6.115	0.0343	0.0818	0.0335
6.132	0.0342	0.0812	0.0332
6.149	0.0345	0.0816	0.0333
6.165	0.0347	0.0816	0.0325
6.182	0.0347	0.0812	0.0324
6.2	0.0349	0.0812	0.0331
6.215	0.0343	0.0815	0.0327
6.232	0.0344	0.0811	0.0328
6.25	0.0349	0.0815	0.0325
6.266	0.0346	0.0812	0.0333
6.283	0.0348	0.0816	0.0332
6.3	0.0344	0.0812	0.0329
6.316	0.0345	0.0811	0.0333
6.333	0.0348	0.0817	0.0327
6.35	0.0345	0.0816	0.0325
6.366	0.0344	0.0819	0.0328
6.384	0.0346	0.0819	0.0335
6.401	0.0343	0.0811	0.0328
6.417	0.0342	0.081	0.0336
6.434	0.0345	0.0819	0.0328
6.451	0.034	0.0815	0.0329
6.468	0.035	0.0819	0.0327
6.484	0.0341	0.0815	0.033
6.501	0.0342	0.0813	0.0334
6.519	0.0342	0.0819	0.0339
6.535	0.0347	0.0819	0.0334
6.552	0.0347	0.0815	0.0321
6.568	0.0349	0.081	0.0334
6.586	0.0346	0.0811	0.0322
6.602	0.0341	0.0815	0.0338
6.619	0.0345	0.0817	0.0329
6.636	0.0341	0.0815	0.0328
6.652	0.0349	0.0811	0.0328
6.669	0.0347	0.0816	0.033
6.686	0.0343	0.0815	0.0327
6.703	0.0346	0.0819	0.0333
6.719	0.034	0.0816	0.0326
6.736	0.0345	0.0811	0.0333
6.753	0.035	0.0819	0.0338
6.77	0.0345	0.0811	0.0331
6.786	0.0349	0.0813	0.0332
6.804	0.0349	0.0815	0.0328
6.821	0.0345	0.0816	0.0322
6.837	0.0344	0.0815	0.0323
6.853	0.0344	0.082	0.0331
6.871	0.0341	0.0812	0.0337
6.888	0.0341	0.0817	0.0324
6.904	0.0345	0.0819	0.0321
6.921	0.0349	0.0814	0.0339
6.938	0.034	0.0819	0.0326
6.955	0.034	0.0816	0.033
6.971	0.0349	0.0815	0.0323
6.988	0.0341	0.082	0.0328
7.006	0.0342	0.0815	0.033
7.023	0.0342	0.0814	0.0332
7.038	0.0342	0.0817	0.0322
7.056	0.0349	0.0813	0.0328
7.072	0.0343	0.0812	0.0334
7.089	0.0341	0.0812	0.033
7.106	0.0345	0.082	0.0327
7.123	0.035	0.0816	0.0334
7.14	0.0345	0.0818	0.0328
7.156	0.0343	0.081	0.0332
7.173	0.0347	0.0818	0.0339
7.19	0.0343	0.0817	0.0328
7.207	0.0346	0.0813	0.0332
7.224	0.035	0.0816	0.0335
7.24	0.0345	0.0818	0.0328
7.257	0.0342	0.0813	0.0333
7.274	0.0347	0.0811	0.033
7.29	0.0342	0.0811	0.033
7.307	0.0348	0.0814	0.0331
7.324	0.0347	0.0819	0.0331
7.341	0.0348	0.0815	0.0323
7.358	0.0345	0.0813	0.0321
7.375	0.0347	0.0818	0.0329
7.391	0.0341	0.0812	0.0336
7.408	0.034	0.0816	0.0328
7.425	0.0346	0.0814	0.0331
7.441	0.0347	0.0811	0.0331
7.458	0.0344	0.0818	0.033
7.475	0.0348	0.0818	0.0334
7.492	0.0347	0.082	0.0332
7.509	0.0342	0.0815	0.0333
7.526	0.035	0.0814	0.0335
7.542	0.0348	0.0812	0.0336
7.559	0.0343	0.0815	0.033
7.576	0.0349	0.0813	0.0336
7.593	0.0346	0.0817	0.0332
7.61	0.0344	0.0819	0.0328
7.627	0.035	0.0815	0.0331
7.643	0.0343	0.081	0.0324
7.659	0.0346	0.0812	0.033
7.677	0.0347	0.0812	0.0337
7.693	0.0341	0.0814	0.0329
7.71	0.0346	0.0813	0.0322
7.726	0.0348	0.0818	0.0336
7.744	0.0347	0.0813	0.0327
7.761	0.0341	0.0818	0.0329
7.777	0.0349	0.0817	0.0326
7.794	0.0342	0.0812	0.0334
7.811	0.0342	0.0812	0.0327
7.828	0.0341	0.0813	0.0331
7.844	0.0347	0.0813	0.0324
7.862	0.0343	0.0818	0.0331
7.878	0.0349	0.0818	0.0335
7.894	0.0343	0.0814	0.0334
7.912	0.0342	0.081	0.0329
7.929	0.035	0.0813	0.0327
7.946	0.0346	0.0814	0.0329
7.961	0.0347	0.081	0.0328
7.979	0.0345	0.0819	0.0332
7.995	0.0346	0.0818	0.0326
8.012	0.034	0.0811	0.0337
8.03	0.0347	0.0816	0.0322
8.046	0.0344	0.0812	0.0335
8.063	0.0349	0.0811	0.0331
8.08	0.0342	0.0818	0.0326
8.096	0.0348	0.0817	0.0322
8.113	0.035	0.0819	0.0324
8.13	0.0345	0.0811	0.0325
8.146	0.0341	0.081	0.0334
8.163	0.0342	0.0814	0.0328
8.18	0.0343	0.0818	0.0326
8.197	0.0347	0.0812	0.0327
8.214	0.0347	0.0813	0.0328
8.231	0.0345	0.0812	0.0333
8.247	0.0341	0.0811	0.0337
8.265	0.0348	0.0811	0.0329
8.281	0.0344	0.0812	0.0335
8.298	0.0348	0.0816	0.0322
8.315	0.0343	0.0812	0.0329
8.331	0.0348	0.0819	0.0333
8.349	0.0341	0.0816	0.0333
8.365	0.0342	0.0811	0.0339
8.381	0.0348	0.081	0.0324
8.399	0.0345	0.0813	0.0324
8.415	0.035	0.0814	0.0331
8.432	0.0342	0.0819	0.0333
8.449	0.0342	0.0811	0.0332
8.465	0.035	0.0815	0.0325
8.483	0.0349	0.0811	0.0327
8.5	0.0345	0.0819	0.0328
8.516	0.0342	0.0813	0.0331
8.533	0.0343	0.0811	0.0335
8.549	0.034	0.0811	0.0333
8.567	0.0344	0.0811	0.0329
8.583	0.0347	0.0819	0.0335
8.6	0.0346	0.0817	0.0326
8.616	0.0342	0.0816	0.0328
8.634	0.035	0.0817	0.0326
8.65	0.0342	0.0815	0.0321
8.667	0.0341	0.0812	0.0324
8.684	0.0344	0.0816	0.0336
8.701	0.0341	0.0812	0.0332
8.717	0.034	0.0815	0.033
8.734	0.0349	0.0811	0.0327
8.752	0.0344	0.0815	0.0326
8.768	0.0343	0.082	0.0332
8.784	0.0344	0.0812	0.0325
8.801	0.0342	0.0815	0.033
8.818	0.0342	0.0819	0.033
8.835	0.0344	0.0814	0.0337
8.852	0.0349	0.0818	0.0335
8.868	0.0341	0.0816	0.0329
8.885	0.0348	0.0817	0.0323
8.902	0.0345	0.0812	0.0333
8.918	0.0346	0.0814	0.0331
8.936	0.0342	0.0818	0.0327
8.952	0.035	0.0817	0.0324
8.969	0.0349	0.0815	0.0328
8.986	0.0345	0.0815	0.0328
9.003	0.0343	0.0818	0.0328
9.021	0.0345	0.0814	0.0336
9.037	0.0345	0.0811	0.0327
9.053	0.0341	0.0812	0.0332
9.07	0.0346	0.0815	0.0327
9.087	0.0345	0.0813	0.0331
9.103	0.0344	0.0814	0.0327
9.12	0.0344	0.0811	0.033
9.136	0.0342	0.081	0.0332
9.154	0.0343	0.0815	0.0323
9.171	0.0342	0.0816	0.0328
9.187	0.0348	0.0816	0.0334
9.204	0.0342	0.0818	0.0326
9.22	0.0347	0.0816	0.0324
9.237	0.0345	0.0811	0.0334
9.254	0.0345	0.0819	0.0331
9.271	0.0342	0.0818	0.0336
9.288	0.035	0.0813	0.0324
9.305	0.0344	0.0812	0.0329
9.321	0.0347	0.0819	0.0336
9.338	0.0342	0.0814	0.0327
9.355	0.0341	0.0816	0.0328
9.372	0.0348	0.0813	0.033
9.388	0.034	0.0815	0.0335
9.405	0.0341	0.0813	0.0329
9.422	0.0343	0.0816	0.0325
9.439	0.0349	0.0815	0.0327
9.456	0.0348	0.0812	0.0334
9.472	0.0343	0.0811	0.0333
9.489	0.0346	0.0811	0.0337
9.505	0.0345	0.082	0.0327
9.522	0.0344	0.0816	0.0326
9.54	0.0349	0.0811	0.0335
9.556	0.0343	0.0814	0.0327
9.572	0.0341	0.0819	0.0337
9.589	0.0346	0.0814	0.0325
9.606	0.0347	0.0819	0.0326
9.623	0.035	0.0813	0.033
9.64	0.0343	0.0815	0.0325
9.657	0.0345	0.0817	0.0331
9.673	0.0348	0.081	0.0333
9.69	0.0343	0.0816	0.0333
9.707	0.0344	0.081	0.0331
9.724	0.0344	0.081	0.0329
9.74	0.0345	0.0815	0.0329
9.758	0.0345	0.081	0.0332
9.774	0.0345	0.0816	0.0327
9.791	0.0345	0.0811	0.0327
9.808	0.0349	0.0816	0.0335
9.824	0.0343	0.0818	0.0334
9.841	0.0346	0.081	0.0334
9.858	0.0348	0.081	0.0322
9.875	0.0348	0.0811	0.0327
9.892	0.0349	0.0812	0.0321
9.908	0.0341	0.0813	0.0335
9.924	0.0345	0.0818	0.0335
9.942	0.0341	0.081	0.033
9.959	0.0346	0.0817	0.0336
9.974	0.0347	0.0818	0.033
9.992	0.034	0.0817	0.0333
10.009	0.0347	0.0819	0.0327
10.025	0.0347	0.0813	0.0333
10.041	0.0346	0.0814	0.0328
10.058	0.0341	0.081	0.0331
10.075	0.0348	0.0813	0.0328
10.092	0.0341	0.0814	0.0328
10.109	0.0346	0.0812	0.033
10.126	0.0342	0.0812	0.0334
10.142	0.034	0.0816	0.0333
10.159	0.0343	0.0818	0.0328
10.177	0.0347	0.0813	0.0331
10.192	0.0347	0.0816	0.0338
10.21	0.0343	0.0816	0.0328
10.226	0.0346	0.0811	0.033
10.243	0.0349	0.0816	0.0325
10.261	0.0345	0.0817	0.0333
10.277	0.0343	0.0813	0.0332
10.293	0.0342	0.0815	0.0327
10.31	0.0345	0.0819	0.033
10.327	0.0344	0.0816	0.0328
10.343	0.0343	0.0817	0.0326
10.361	0.0346	0.081	0.0331
10.377	0.0347	0.0817	0.0333
10.394	0.0343	0.0819	0.0336
10.411	0.035	0.0812	0.0323
10.427	0.0346	0.0815	0.033
10.445	0.0348	0.0814	0.0325
10.461	0.034	0.0812	0.0328
10.477	0.0344	0.0815	0.0331
10.495	0.0345	0.0813	0.0337
10.511	0.0348	0.0816	0.033
10.528	0.0345	0.0813	0.0334
10.544	0.0348	0.0816	0.0326
10.561	0.0341	0.0816	0.0327
10.579	0.0346	0.0813	0.0329
10.595	0.0343	0.0817	0.0333
10.612	0.0347	0.0814	0.0326
10.628	0.0348	0.0818	0.0336
10.646	0.0344	0.0817	0.0334
10.662	0.0342	0.0815	0.0326
10.679	0.0347	0.0814	0.0333
10.696	0.0344	0.0812	0.0326
10.712	0.0345	0.0816	0.033
10.729	0.0347	0.0813	0.0324
10.746	0.0346	0.0813	0.0326
10.762	0.0345	0.0811	0.0329
10.78	0.0343	0.0811	0.033
10.796	0.0341	0.0816	0.0323
10.812	0.0347	0.0818	0.0333
10.829	0.035	0.0814	0.0331
10.846	0.034	0.0819	0.0328
10.863	0.0348	0.0818	0.033
10.88	0.0343	0.0817	0.0329
10.896	0.0341	0.0813	0.0339
10.913	0.0347	0.0812	0.0325
10.93	0.0344	0.0811	0.0331
10.946	0.035	0.0811	0.033
10.963	0.0344	0.081	0.0331
10.98	0.0343	0.0816	0.0336
10.997	0.0346	0.0816	0.0326
11.013	0.0347	0.0814	0.0334
11.031	0.0346	0.0814	0.0327
11.048	0.0345	0.0818	0.0326
11.064	0.0347	0.0812	0.0326
11.08	0.0342	0.0818	0.0323
11.097	0.0344	0.0817	0.0336
11.114	0.0343	0.0812	0.033
11.13	0.0341	0.0812	0.0331
11.147	0.0347	0.0812	0.0332
11.164	0.0342	0.0819	0.0326
11.181	0.0349	0.0818	0.0325
11.197	0.0345	0.082	0.0332
11.213	0.0346	0.0815	0.0332
11.231	0.0341	0.0814	0.0327
11.247	0.0346	0.0813	0.0332
11.264	0.0344	0.0813	0.0337
11.281	0.0344	0.0819	0.0333
11.298	0.0345	0.0811	0.0326
11.314	0.0347	0.0812	0.0334
11.331	0.0346	0.0815	0.0331
11.347	0.034	0.0813	0.0328
11.364	0.0349	0.0819	0.0328
11.381	0.0342	0.0815	0.0332
11.398	0.0345	0.0815	0.0329

## Sheet: fig1h heart
Displacement (mm)	PPy-PVA Suture	5-0 Suture	PVA Suture
0.001	0	0	0
0	0	0	0
0.033	0	0	0
0.033	0	0	0
0.001	0	0	0
0.101	0	0	0.001
0.223	0.001	0	0.003
0.343	0.003	0.02	0.005
0.464	0.005	0.04	0.007
0.585	0.007	0.06	0.009
0.705	0.009	0.08	0.011
0.826	0.011	0.1	0.013
0.946	0.013	0.125	0.015
1.067	0.015	0.15	0.016
1.186	0.017	0.175	0.016996
1.308	0.0171	0.1849	0.016998
1.428	0.017	0.1859	0.016994
1.549	0.017	0.1863	0.016994
1.668	0.0171	0.1865	0.016994
1.79	0.017	0.1866	0.017
1.909	0.017	0.1866	0.016999
2.03	0.017	0.187	0.017
2.149	0.017	0.1865	0.016994
2.27	0.0171	0.1867	0.016994
2.389	0.017	0.1865	0.016998
2.511	0.017	0.1869	0.016991
2.63	0.017	0.1869	0.016995
2.751	0.017	0.1869	0.016993
2.87	0.0171	0.187	0.016994
2.99	0.017	0.1868	0.016992
3.111	0.0169	0.1867	0.017
3.232	0.017	0.1866	0.016998
3.351	0.017	0.1862	0.016991
3.472	0.017	0.1863	0.016996
3.591	0.0171	0.1864	0.016995
3.712	0.017	0.1866	0.016991
3.832	0.0171	0.1868	0.016999
3.952	0.017	0.1865	0.016997
4.071	0.017	0.1869	0.016991
4.192	0.0169	0.1867	0.016991
4.311	0.017	0.1861	0.016993
4.432	0.017	0.187	0.016992
4.552	0.017	0.187	0.016996
4.673	0.017	0.1867	0.016994
4.792	0.017	0.186	0.016992
4.913	0.0169	0.1862	0.016998
5.032	0.017	0.1869	0.016993
5.153	0.017	0.1867	0.016993
5.272	0.017	0.187	0.016999
5.392	0.017	0.1863	0.016999
5.512	0.017	0.1862	0.016991
5.633	0.017	0.1864	0.016995
5.749	0.017	0.1863	0.016991
5.872	0.0171	0.1861	0.01699
5.993	0.017	0.186	0.016997
6.112	0.017	0.1868	0.016998
6.232	0.017	0.1863	0.016996
6.352	0.0169	0.1862	0.016998
6.473	0.017	0.1867	0.016994
6.592	0.017	0.1862	0.017
6.713	0.0171	0.1866	0.016999
6.832	0.017	0.1867	0.016995
6.952	0.0171	0.1868	0.016998
7.072	0.017	0.1867	0.016995
7.192	0.017	0.1861	0.016999
7.312	0.017	0.1862	0.016995
7.432	0.017	0.1869	0.016994
7.552	0.017	0.1862	0.01699
7.672	0.017	0.1866	0.016991
7.792	0.017	0.1863	0.016999
7.912	0.017	0.1865	0.016993
8.031	0.017	0.1867	0.016996
8.152	0.017	0.1865	0.016998
8.271	0.017	0.1869	0.016994
8.391	0.017	0.1869	0.016998
8.511	0.017	0.1869	0.016991
8.631	0.017	0.187	0.016998
8.751	0.017	0.1868	0.016997
8.87	0.0171	0.1867	0.016991
8.991	0.017	0.1866	0.016997
9.11	0.017	0.1862	0.016993
9.229	0.017	0.1863	0.016996
9.35	0.017	0.1864	0.016999
9.469	0.0169	0.1867	0.016994
9.59	0.017	0.1865	0.016995
9.709	0.017	0.1869	0.016996
9.829	0.017	0.1865	0.016996
9.948	0.017	0.1867	0.016996
10.069	0.017	0.1865	0.016996
10.188	0.0171	0.1869	0.016996
10.308	0.017	0.1869	0.01699
10.427	0.017	0.1869	0.016993
10.547	0.017	0.187	0.016992
10.666	0.0171	0.1868	0.016991
10.786	0.017	0.1865	0.016992
10.906	0.017	0.1867	0.016997
11.025	0.017	0.1865	0.016996
11.145	0.017	0.1869	0.016996
11.264	0.017	0.1869	0.016993
11.384	0.017	0.1869	0.016997
11.503	0.017	0.187	0.01699
11.622	0.017	0.1868	0.016999
11.741	0.017	0.1867	0.016999
11.859	0.017	0.1866	0.016997
11.979	0.017	0.1862	0.016992
11.904		0.1863	0.016991

## Sheet: fig2c
Time(s)	normal	enteroparalysis
0	-0.08	0.002442
5e-05	-0.08	0.001262
0.0001	-0.07	0.00031
0.00015	-0.07	-0.00166
0.0002	-0.07	0.000327
0.00025	-0.06	-0.0011
0.0003	-0.06	-0.00018
0.00035	-0.05	0.000191
0.0004	-0.05	-0.00049
0.00045	-0.06	2.48e-05
0.0005	-0.05	0.001416
0.00055	-0.04	0.002063
0.0006	-0.04	0.001123
0.00065	-0.02	0.000974
0.0007	-0.01	0.000834
0.00075	-0.01	-0.00074
0.0008	0	0.00035
0.00085	0	0.001424
0.0009	0	0.001482
0.00095	0.02	0.002262
0.001	0.01	-0.0019
0.00105	0.02	-0.0022
0.0011	0.03	0.001739
0.00115	0.03	0.001568
0.0012	0.04	0.000493
0.00125	0.04	0.000897
0.0013	0.04	-0.00078
0.00135	0.05	0.000245
0.0014	0.05	0.002155
0.00145	0.06	0.000426
0.0015	0.06	0.000925
0.00155	0.06	0.00182
0.0016	0.06	0.000841
0.00165	0.07	0.000716
0.0017	0.06	0.000201
0.00175	0.06	0.001156
0.0018	0.06	-0.00163
0.00185	0.06	-0.00055
0.0019	0.05	0.002233
0.00195	0.05	-0.00179
0.002	0.04	-0.0015
0.00205	0.04	-0.00083
0.0021	0.02	4.17e-05
0.00215	0.01	0.000519
0.0022	0	-0.00152
0.00225	-0.02	-0.0024
0.0023	-0.03	0.001573
0.00235	-0.04	-0.00134
0.0024	-0.06	-0.0001
0.00245	-0.07	0.002025
0.0025	-0.08	0.002113
0.00255	-0.09	0.000761
0.0026	-0.1	-0.00159
0.00265	-0.11	0.000919
0.0027	-0.12	0.002102
0.00275	-0.12	-0.00031
0.0028	-0.14	2.99e-05
0.00285	-0.14	-0.00038
0.0029	-0.14	0.001645
0.00295	-0.15	0.002271
0.003	-0.15	-0.00238
0.00305	-0.16	-0.00177
0.0031	-0.16	0.00121
0.00315	-0.16	-8e-05
0.0032	-0.17	0.000175
0.00325	-0.17	-1e-05
0.0033	-0.17	-0.00225
0.00335	-0.17	1.26e-05
0.0034	-0.17	0.001343
0.00345	-0.17	0.002382
0.0035	-0.18	-0.00114
0.00355	-0.17	-0.00166
0.0036	-0.18	0.00172
0.00365	-0.18	-0.00086
0.0037	-0.17	0.001758
0.00375	-0.18	0.000213
0.0038	-0.18	0.00033
0.00385	-0.18	-0.0023
0.0039	-0.19	-0.00134
0.00395	-0.18	0.000743
0.004	-0.19	0.00041
0.00405	-0.19	0.001151
0.0041	-0.18	-0.00027
0.00415	-0.19	0.001537
0.0042	-0.19	-0.00056
0.00425	-0.19	-0.00191
0.0043	-0.19	0.000531
0.00435	-0.19	-0.00041
0.0044	-0.19	-0.00037
0.00445	-0.2	0.001059
0.0045	-0.19	0.001905
0.00455	-0.19	0.000479
0.0046	-0.2	-9.9e-05
0.00465	-0.19	-0.00197
0.0047	-0.2	0.002438
0.00475	-0.2	0.002014
0.0048	-0.19	0.001323
0.00485	-0.2	-0.0019
0.0049	-0.2	0.000586
0.00495	-0.19	-0.00068
0.005	-0.21	-0.00248
0.00505	-0.22	0.00039
0.0051	-0.22	-0.00011
0.00515	-0.22	-0.00044
0.0052	-0.21	0.001661
0.00525	-0.21	0.001861
0.0053	-0.21	0.000171
0.00535	-0.21	-0.00056
0.0054	-0.21	0.001836
0.00545	-0.21	0.000916
0.0055	-0.21	0.000935
0.00555	-0.21	0.000322
0.0056	-0.21	0.000335
0.00565	-0.21	-0.00187
0.0057	-0.22	-0.00019
0.00575	-0.21	-0.00027
0.0058	-0.22	0.000835
0.00585	-0.22	-0.00139
0.0059	-0.22	-0.0004
0.00595	-0.23	-0.0005
0.006	-0.23	0.001642
0.00605	-0.23	-0.00143
0.0061	-0.23	-0.00041
0.00615	-0.23	0.001745
0.0062	-0.23	0.000829
0.00625	-0.23	-0.00188
0.0063	-0.23	-0.00065
0.00635	-0.24	0.001236
0.0064	-0.24	0.000214
0.00645	-0.24	-0.00075
0.0065	-0.24	0.000351
0.00655	-0.24	0.000847
0.0066	-0.24	0.000436
0.00665	-0.25	0.000658
0.0067	-0.24	-0.00121
0.00675	-0.24	0.001577
0.0068	-0.24	0.00193
0.00685	-0.24	0.002192
0.0069	-0.25	0.000125
0.00695	-0.24	-0.0003
0.007	-0.24	0.00107
0.00705	-0.25	0.002352
0.0071	-0.25	0.002133
0.00715	-0.24	0.002022
0.0072	-0.25	0.002156
0.00725	-0.24	-0.00166
0.0073	-0.25	0.001339
0.00735	-0.25	0.000133
0.0074	-0.24	0.000265
0.00745	-0.25	0.001689
0.0075	-0.25	-0.00191
0.00755	-0.24	-0.00083
0.0076	-0.25	-0.00243
0.00765	-0.25	-0.00109
0.0077	-0.24	-0.00047
0.00775	-0.25	-0.00013
0.0078	-0.25	-0.00095
0.00785	-0.25	0.00245
0.0079	-0.25	-0.00133
0.00795	-0.25	-0.00211
0.008	-0.25	0.001551
0.00805	-0.25	0.002145
0.0081	-0.25	0.000883
0.00815	-0.25	0.002203
0.0082	-0.25	0.002492
0.00825	-0.24	0.001546
0.0083	-0.25	0.000904
0.00835	-0.25	0.001265
0.0084	-0.25	-0.00219
0.00845	-0.25	-0.00246
0.0085	-0.25	0.000736
0.00855	-0.26	0.000369
0.0086	-0.25	-0.00042
0.00865	-0.25	0.001591
0.0087	-0.26	-0.00173
0.00875	-0.25	-0.00156
0.0088	-0.25	-0.00104
0.00885	-0.26	-0.00063
0.0089	-0.25	0.001582
0.00895	-0.25	0.001925
0.009	-0.25	0.000345
0.00905	-0.25	0.001268
0.0091	-0.26	-0.00229
0.00915	-0.25	-0.00177
0.0092	-0.25	0.000229
0.00925	-0.26	0.000689
0.0093	-0.25	-0.00032
0.00935	-0.25	0.000593
0.0094	-0.26	0.001549
0.00945	-0.25	-0.00183
0.0095	-0.26	-0.00107
0.00955	-0.27	0.001793
0.0096	-0.27	-0.0011
0.00965	-0.28	-0.00078
0.0097	-0.27	0.001987
0.00975	-0.26	0.002161
0.0098	-0.27	0.002485
0.00985	-0.26	-0.00117
0.0099	-0.27	-0.0018
0.00995	-0.27	0.001211
0.01	-0.26	0.000167
0.01005	-0.27	-0.00162
0.0101	-0.27	-0.00121
0.01015	-0.26	-0.00204
0.0102	-0.27	0.000782
0.01025	-0.27	0.000307
0.0103	-0.27	-0.00166
0.01035	-0.27	-0.00014
0.0104	-0.27	0.001502
0.01045	-0.28	0.002184
0.0105	-0.28	0.002463
0.01055	-0.27	0.002383
0.0106	-0.28	-0.00069
0.01065	-0.28	-0.00124
0.0107	-0.28	-0.00055
0.01075	-0.29	0.000528
0.0108	-0.28	-0.00073
0.01085	-0.28	-0.00065
0.0109	-0.29	1.17e-05
0.01095	-0.29	-0.0009
0.011	-0.29	0.001822
0.01105	-0.29	-0.00031
0.0111	-0.29	0.001979
0.01115	-0.3	0.000812
0.0112	-0.29	0.001735
0.01125	-0.29	-0.00089
0.0113	-0.3	0.00195
0.01135	-0.29	0.002445
0.0114	-0.29	-0.0006
0.01145	-0.3	0.002096
0.0115	-0.29	-0.00075
0.01155	-0.29	0.000994
0.0116	-0.29	0.001908
0.01165	-0.29	0.002441
0.0117	-0.29	-0.00177
0.01175	-0.29	0.000968
0.0118	-0.29	0.000582
0.01185	-0.29	0.00196
0.0119	-0.29	-0.00245
0.01195	-0.28	0.000797
0.012	-0.29	0.001836
0.01205	-0.29	0.000756
0.0121	-0.29	0.000456
0.01215	-0.29	-0.0005
0.0122	-0.28	-0.00057
0.01225	-0.29	-0.00111
0.0123	-0.29	0.000701
0.01235	-0.28	-0.00114
0.0124	-0.29	0.000294
0.01245	-0.28	0.000517
0.0125	-0.28	-0.00086
0.01255	-0.29	0.001395
0.0126	-0.28	0.001474
0.01265	-0.28	-0.00132
0.0127	-0.29	-0.00108
0.01275	-0.28	-0.00055
0.0128	-0.29	-0.00197
0.01285	-0.28	-0.00119
0.0129	-0.28	0.001635
0.01295	-0.29	-3.3e-05
0.013	-0.28	-9.4e-05
0.01305	-0.28	0.00134
0.0131	-0.29	-0.00081
0.01315	-0.28	-0.00163
0.0132	-0.28	-0.0006
0.01325	-0.28	-0.00247
0.0133	-0.28	0.000463
0.01335	-0.28	0.002111
0.0134	-0.28	-0.00171
0.01345	-0.28	-0.0014
0.0135	-0.28	-0.00126
0.01355	-0.28	2.11e-05
0.0136	-0.28	0.00044
0.01365	-0.28	-0.00067
0.0137	-0.28	0.001953
0.01375	-0.28	-0.00136
0.0138	-0.28	0.00188
0.01385	-0.27	-0.00188
0.0139	-0.28	-0.00111
0.01395	-0.28	-0.0001
0.014	-0.27	0.000227
0.01405	-0.28	0.000405
0.0141	-0.29	0.000934
0.01415	-0.29	-0.00224
0.0142	-0.3	-0.00165
0.01425	-0.29	-0.00191
0.0143	-0.29	0.00139
0.01435	-0.28	0.000199
0.0144	-0.28	-0.0023
0.01445	-0.29	0.000634
0.0145	-0.28	0.001796
0.01455	-0.28	0.000725
0.0146	-0.28	0.002378
0.01465	-0.28	-5e-05
0.0147	-0.28	0.000496
0.01475	-0.28	-0.00153
0.0148	-0.28	0.001182
0.01485	-0.28	0.001705
0.0149	-0.28	0.002234
0.01495	-0.28	-0.00141
0.015	-0.29	-0.0005
0.01505	-0.28	0.001639
0.0151	-0.28	-0.00077
0.01515	-0.29	0.000869
0.0152	-0.28	-0.00059
0.01525	-0.28	-0.00104
0.0153	-0.29	0.000344
0.01535	-0.28	-3.8e-05
0.0154	-0.29	0.002339
0.01545	-0.29	-0.0006
0.0155	-0.28	0.001783
0.01555	-0.29	-0.00228
0.0156	-0.28	-0.00194
0.01565	-0.28	0.002258
0.0157	-0.29	0.000933
0.01575	-0.28	0.001466
0.0158	-0.28	-0.00021
0.01585	-0.29	-0.00035
0.0159	-0.28	0.001056
0.01595	-0.28	-0.00236
0.016	-0.28	-0.00211
0.01605	-0.28	0.000191
0.0161	-0.28	-0.00027
0.01615	-0.28	-0.00066
0.0162	-0.27	0.000365
0.01625	-0.28	0.000649
0.0163	-0.27	0.000177
0.01635	-0.27	-0.00066
0.0164	-0.28	-0.00199
0.01645	-0.27	-0.00244
0.0165	-0.27	-0.0004
0.01655	-0.27	0.002187
0.0166	-0.26	-0.00073
0.01665	-0.27	0.002407
0.0167	-0.27	0.001166
0.01675	-0.26	-0.00241
0.0168	-0.27	-0.00091
0.01685	-0.26	0.00173
0.0169	-0.26	-0.00066
0.01695	-0.26	-0.00205
0.017	-0.26	0.000292
0.01705	-0.26	0.001465
0.0171	-0.26	-0.0015
0.01715	-0.25	0.001942
0.0172	-0.26	0.000858
0.01725	-0.25	-0.00189
0.0173	-0.25	-0.00117
0.01735	-0.26	-0.00186
0.0174	-0.25	5.77e-05
0.01745	-0.25	0.002267
0.0175	-0.25	-0.00142
0.01755	-0.24	-0.00114
0.0176	-0.25	-0.00067
0.01765	-0.25	-0.00053
0.0177	-0.24	-0.00155
0.01775	-0.25	0.001095
0.0178	-0.24	-0.00143
0.01785	-0.24	0.001123
0.0179	-0.25	0.001623
0.01795	-0.24	0.000533
0.018	-0.24	0.000243
0.01805	-0.24	0.001086
0.0181	-0.24	-0.00033
0.01815	-0.24	0.001255
0.0182	-0.24	0.001332
0.01825	-0.23	0.000854
0.0183	-0.24	-0.0023
0.01835	-0.23	0.000521
0.0184	-0.23	-0.00226
0.01845	-0.24	0.002064
0.0185	-0.23	-0.00196
0.01855	-0.23	-0.00236
0.0186	-0.23	0.000723
0.01865	-0.24	0.001284
0.0187	-0.25	-0.00108
0.01875	-0.24	0.001884
0.0188	-0.23	-0.00043
0.01885	-0.23	0.000419
0.0189	-0.22	-0.00139
0.01895	-0.22	0.002388
0.019	-0.23	0.000197
0.01905	-0.22	-0.00158
0.0191	-0.22	-0.00157
0.01915	-0.22	0.001533
0.0192	-0.22	-0.00122
0.01925	-0.22	0.000556
0.0193	-0.22	-0.00097
0.01935	-0.22	0.002353
0.0194	-0.23	0.001653
0.01945	-0.22	0.000162
0.0195	-0.22	-0.00176
0.01955	-0.23	0.0016
0.0196	-0.22	0.00193
0.01965	-0.22	-0.00024
0.0197	-0.22	0.00232
0.01975	-0.22	0.000752
0.0198	-0.22	-0.00079
0.01985	-0.22	-0.00162
0.0199	-0.22	0.000488
0.01995	-0.22	-0.0004
0.02	-0.22	0.001892
0.02005	-0.22	-0.00109
0.0201	-0.22	-0.00107
0.02015	-0.21	-0.00098
0.0202	-0.22	-0.00056
0.02025	-0.21	-0.00123
0.0203	-0.21	-0.00148
0.02035	-0.22	-0.00071
0.0204	-0.21	0.002076
0.02045	-0.21	0.001258
0.0205	-0.21	-0.00171
0.02055	-0.21	0.002032
0.0206	-0.21	-0.00139
0.02065	-0.21	0.002472
0.0207	-0.2	-0.00217
0.02075	-0.2	-0.00169
0.0208	-0.2	-0.00146
0.02085	-0.2	-0.00181
0.0209	-0.2	0.001931
0.02095	-0.2	-0.00187
0.021	-0.19	0.002244
0.02105	-0.2	0.000459
0.0211	-0.19	-0.00129
0.02115	-0.19	0.00207
0.0212	-0.2	0.000471
0.02125	-0.19	-0.0003
0.0213	-0.19	0.002052
0.02135	-0.19	-0.00086
0.0214	-0.18	0.002128
0.02145	-0.19	-0.00111
0.0215	-0.18	-9.6e-05
0.02155	-0.18	-0.00037
0.0216	-0.19	-0.00178
0.02165	-0.18	-0.00065
0.0217	-0.18	-0.00084
0.02175	-0.18	0.000989
0.0218	-0.17	0.001127
0.02185	-0.18	0.001905
0.0219	-0.17	-0.00073
0.02195	-0.17	0.00052
0.022	-0.17	0.000864
0.02205	-0.17	-0.00224
0.0221	-0.17	-0.00216
0.02215	-0.17	0.001284
0.0222	-0.17	-0.00226
0.02225	-0.17	0.002241
0.0223	-0.17	-0.0019
0.02235	-0.16	0.002007
0.0224	-0.16	-0.00059
0.02245	-0.16	-0.0009
0.0225	-0.16	-0.00216
0.02255	-0.16	0.002309
0.0226	-0.16	-0.00135
0.02265	-0.15	-0.00046
0.0227	-0.16	-0.00188
0.02275	-0.15	0.001396
0.0228	-0.15	0.001345
0.02285	-0.15	-0.00226
0.0229	-0.14	0.001962
0.02295	-0.15	0.001053
0.023	-0.15	0.001208
0.02305	-0.14	-0.00099
0.0231	-0.15	-0.00056
0.02315	-0.15	-0.00148
0.0232	-0.15	0.000858
0.02325	-0.16	-0.00197
0.0233	-0.15	7.59e-05
0.02335	-0.15	-0.00062
0.0234	-0.15	0.002304
0.02345	-0.14	-9.9e-05
0.0235	-0.15	0.002121
0.02355	-0.14	0.001211
0.0236	-0.14	-0.00179
0.02365	-0.15	0.001593
0.0237	-0.14	-0.00187
0.02375	-0.14	-0.00034
0.0238	-0.14	0.002168
0.02385	-0.14	0.001666
0.0239	-0.14	0.001489
0.02395	-0.14	0.00025
0.024	-0.13	-0.00121
0.02405	-0.14	0.001169
0.0241	-0.14	-0.00249
0.02415	-0.13	0.002294
0.0242	-0.14	0.001776
0.02425	-0.13	-0.00079
0.0243	-0.13	-0.00204
0.02435	-0.14	-0.00026
0.0244	-0.13	-0.00185
0.02445	-0.13	-0.00229
0.0245	-0.13	0.000846
0.02455	-0.13	0.000113
0.0246	-0.13	-0.00192
0.02465	-0.13	-0.00089
0.0247	-0.13	0.000622
0.02475	-0.13	0.002193
0.0248	-0.12	0.000705
0.02485	-0.12	-0.00193
0.0249	-0.13	0.001814
0.02495	-0.12	0.002344
0.025	-0.12	-0.00014
0.02505	-0.12	0.001457
0.0251	-0.11	0.000427
0.02515	-0.11	-0.00231
0.0252	-0.11	-0.00109
0.02525	-0.11	-0.00233
0.0253	-0.11	0.001305
0.02535	-0.1	0.000141
0.0254	-0.1	0.002281
0.02545	-0.1	0.001698
0.0255	-0.09	-0.00134
0.02555	-0.09	8.23e-05
0.0256	-0.09	-0.00059
0.02565	-0.08	-0.0015
0.0257	-0.09	0.001406
0.02575	-0.08	0.002004
0.0258	-0.07	-0.00057
0.02585	-0.07	-0.00171
0.0259	-0.07	0.002448
0.02595	-0.06	0.002433
0.026	-0.06	0.001691
0.02605	-0.06	-0.00161
0.0261	-0.06	0.001309
0.02615	-0.05	0.002155
0.0262	-0.04	0.001982
0.02625	-0.04	0.00023
0.0263	-0.03	0.000506
0.02635	-0.02	-0.00138
0.0264	-0.03	0.001426
0.02645	-0.02	-0.00163
0.0265	-0.01	0.002164
0.02655	-0.01	0.000993
0.0266	0	0.001638
0.02665	0	-0.00221
0.0267	0	-0.00073
0.02675	0.02	0.001079
0.0268	0.02	-0.00019
0.02685	0.03	-0.0024
0.0269	0.03	-1.3e-05
0.02695	0.03	-0.00022
0.027	0.05	-0.00199
0.02705	0.05	-0.00063
0.0271	0.05	-0.00013
0.02715	0.06	0.001335
0.0272	0.07	-0.00062
0.02725	0.07	-0.00203
0.0273	0.08	0.000461
0.02735	0.08	-0.00219
0.0274	0.09	-0.00153
0.02745	0.09	-0.00178
0.0275	0.09	0.001313
0.02755	0.1	-0.00164
0.0276	0.11	0.001153
0.02765	0.1	0.001182
0.0277	0.1	0.000526
0.02775	0.1	-0.00125
0.0278	0.11	-0.002
0.02785	0.12	-0.00123
0.0279	0.12	0.001169
0.02795	0.13	0.002407
0.028	0.14	0.002311
0.02805	0.14	0.001029
0.0281	0.15	0.001045
0.02815	0.15	0.001546
0.0282	0.15	-0.0004
0.02825	0.17	-0.00012
0.0283	0.17	-0.00197
0.02835	0.18	3.11e-05
0.0284	0.18	-0.0021
0.02845	0.18	0.000326
0.0285	0.18	-0.00161
0.02855	0.19	-0.00143
0.0286	0.18	0.00184
0.02865	0.18	-0.00062
0.0287	0.18	-0.0008
0.02875	0.17	-0.00026
0.0288	0.17	6.6e-05
0.02885	0.16	-0.00148
0.0289	0.16	-0.00016
0.02895	0.15	-5.1e-05
0.029	0.13	-0.00062
0.02905	0.13	0.001679
0.0291	0.12	0.000734
0.02915	0.1	-0.00184
0.0292	0.09	-0.00058
0.02925	0.08	-0.00063
0.0293	0.06	-0.00032
0.02935	0.06	-0.00089
0.0294	0.04	0.001137
0.02945	0.03	-0.00042
0.0295	0.02	0.000234
0.02955	0	-0.00045
0.0296	0	-0.00018
0.02965	0	0.000687
0.0297	-0.02	0.000146
0.02975	-0.01	0.000766
0.0298	-0.02	-0.00109
0.02985	-0.03	0.002
0.0299	-0.03	-0.0021
0.02995	-0.04	-0.00059
0.03	-0.03	-0.00212
0.03005	-0.04	0.001957
0.0301	-0.05	-0.00098
0.03015	-0.04	-0.00174
0.0302	-0.04	-0.00083
0.03025	-0.05	0.002175
0.0303	-0.04	0.00057
0.03035	-0.05	-0.00017
0.0304	-0.05	0.001428
0.03045	-0.04	-0.00098
0.0305	-0.05	-0.00177
0.03055	-0.05	0.000216
0.0306	-0.04	0.000835
0.03065	-0.05	-0.00135
0.0307	-0.05	-0.00019
0.03075	-0.04	0.000979
0.0308	-0.05	-0.00071
0.03085	-0.05	-0.0013
0.0309	-0.05	-0.00239
0.03095	-0.05	-0.00204
0.031	-0.04	-0.00129
0.03105	-0.05	-0.00215
0.0311	-0.05	0.002111
0.03115	-0.05	0.000181
0.0312	-0.06	0.001062
0.03125	-0.05	-0.0014
0.0313	-0.05	-0.00054
0.03135	-0.06	2.87e-05
0.0314	-0.05	0.00179
0.03145	-0.05	-0.00073
0.0315	-0.05	-0.00099
0.03155	-0.05	-0.00109
0.0316	-0.05	-0.00204
0.03165	-0.05	0.000819
0.0317	-0.05	-0.00178
0.03175	-0.05	0.001481
0.0318	-0.05	-0.00173
0.03185	-0.05	0.002003
0.0319	-0.05	0.002367
0.03195	-0.05	0.000588
0.032	-0.05	-0.00108
0.03205	-0.05	0.001924
0.0321	-0.05	0.001031
0.03215	-0.06	0.001586
0.0322	-0.06	-0.00225
0.03225	-0.06	0.001142
0.0323	-0.07	-0.0001
0.03235	-0.06	0.000635
0.0324	-0.05	0.001029
0.03245	-0.06	-0.00087
0.0325	-0.06	0.002273
0.03255	-0.06	-0.00107
0.0326	-0.06	-0.00123
0.03265	-0.05	0.00175
0.0327	-0.06	-0.00159
0.03275	-0.06	-0.00164
0.0328	-0.05	0.002167
0.03285	-0.06	-0.00225
0.0329	-0.06	0.000572
0.03295	-0.06	-0.00129
0.033	-0.07	-0.00187
0.03305	-0.07	-0.00177
0.0331	-0.07	-0.00155
0.03315	-0.07	-0.00201
0.0332	-0.06	0.00071
0.03325	-0.07	-0.00103
0.0333	-0.07	-0.00213
0.03335	-0.07	0.00185
0.0334	-0.08	0.000459
0.03345	-0.07	0.001287
0.0335	-0.07	-0.00248
0.03355	-0.08	-0.00026
0.0336	-0.07	0.001143
0.03365	-0.08	-0.00242
0.0337	-0.08	0.001018
0.03375	-0.07	0.002176
0.0338	-0.08	0.001014
0.03385	-0.08	0.001902
0.0339	-0.07	-1.6e-07
0.03395	-0.08	-0.0022
0.034	-0.08	0.001209
0.03405	-0.07	0.00134
0.0341	-0.08	0.000625
0.03415	-0.08	-0.00021
0.0342	-0.08	-0.0022
0.03425	-0.08	-0.00105
0.0343	-0.07	-0.00128
0.03435	-0.08	-0.00201
0.0344	-0.08	-0.00181
0.03445	-0.07	-0.0013
0.0345	-0.08	0.0014
0.03455	-0.07	0.002105
0.0346	-0.08	0.001875
0.03465	-0.08	-0.00012
0.0347	-0.07	-0.00193
0.03475	-0.08	-0.00058
0.0348	-0.07	-0.0017
0.03485	-0.07	-0.00089
0.0349	-0.08	-0.00023
0.03495	-0.07	0.000205
0.035	-0.07	0.001687
0.03505	-0.08	0.002373
0.0351	-0.07	-0.00129
0.03515	-0.07	0.002176
0.0352	-0.08	-0.00075
0.03525	-0.07	-0.00177
0.0353	-0.08	-0.00184
0.03535	-0.07	0.002196
0.0354	-0.07	-2.4e-05
0.03545	-0.08	-0.00071
0.0355	-0.07	-0.00041
0.03555	-0.07	0.00235
0.0356	-0.08	-0.00141
0.03565	-0.07	-0.00116
0.0357	-0.07	-0.0005
0.03575	-0.08	-0.00158
0.0358	-0.07	0.001427
0.03585	-0.08	-0.00079
0.0359	-0.07	-0.00211
0.03595	-0.07	0.00248
0.036	-0.08	-0.00211
0.03605	-0.07	-0.00176
0.0361	-0.07	0.001389
0.03615	-0.08	0.001348
0.0362	-0.07	0.00014
0.03625	-0.07	-0.0006
0.0363	-0.08	7.42e-05
0.03635	-0.07	0.000873
0.0364	-0.08	0.001728
0.03645	-0.07	-0.00119
0.0365	-0.07	0.002038
0.03655	-0.08	0.000238
0.0366	-0.08	-0.00235
0.03665	-0.07	0.002104
0.0367	-0.08	-0.00083
0.03675	-0.08	-0.00169
0.0368	-0.09	-0.00128
0.03685	-0.1	0.000984
0.0369	-0.09	-0.00211
0.03695	-0.09	0.002475
0.037	-0.08	-0.00075
0.03705	-0.08	-0.00131
0.0371	-0.09	-0.00054
0.03715	-0.09	3.9e-05
0.0372	-0.08	0.001265
0.03725	-0.09	-0.00042
0.0373	-0.08	-0.00168
0.03735	-0.09	-0.00241
0.0374	-0.09	0.000141
0.03745	-0.08	0.001097
0.0375	-0.09	-0.00126
0.03755	-0.09	-0.00108
0.0376	-0.09	0.000808
0.03765	-0.1	0.001224
0.0377	-0.09	-0.00041
0.03775	-0.09	-0.00213
0.0378	-0.1	-7.4e-06
0.03785	-0.09	-8.6e-05
0.0379	-0.1	-0.00095
0.03795	-0.1	-0.00209
0.038	-0.1	-0.00225
0.03805	-0.11	-0.00113
0.0381	-0.1	-0.0001
0.03815	-0.1	-0.0002
0.0382	-0.11	0.001281
0.03825	-0.1	0.000486
0.0383	-0.1	-0.00163
0.03835	-0.11	-0.00228
0.0384	-0.1	-0.00128
0.03845	-0.1	-0.001
0.0385	-0.11	0.001089
0.03855	-0.11	-0.00092
0.0386	-0.11	0.000872
0.03865	-0.11	-9.3e-05
0.0387	-0.1	3.11e-05
0.03875	-0.11	0.00156
0.0388	-0.11	0.002049
0.03885	-0.1	0.000403
0.0389	-0.11	-0.00213
0.03895	-0.11	-0.00058
0.039	-0.11	-0.00232
0.03905	-0.11	-0.00025
0.0391	-0.1	0.001568
0.03915	-0.11	0.001865
0.0392	-0.11	0.00062
0.03925	-0.1	-0.00144
0.0393	-0.11	-0.0023
0.03935	-0.11	0.001703
0.0394	-0.1	-0.00179
0.03945	-0.11	-0.002
0.0395	-0.1	-0.00011
0.03955	-0.11	-0.0008
0.0396	-0.11	0.002404
0.03965	-0.1	-0.00199
0.0397	-0.11	0.000986
0.03975	-0.11	-0.00108
0.0398	-0.1	8.53e-05
0.03985	-0.11	-0.00071
0.0399	-0.1	-0.00145
0.03995	-0.1	0.001424
0.04	-0.11	0.002303
0.04005	-0.1	-0.00024
0.0401	-0.11	1.87e-05
0.04015	-0.11	9.13e-05
0.0402	-0.1	0.002305
0.04025	-0.11	-0.00159
0.0403	-0.11	-0.00101
0.04035	-0.11	0.000799
0.0404	-0.11	-0.00098
0.04045	-0.11	-0.0013
0.0405	-0.1	-0.00113
0.04055	-0.11	-0.00086
0.0406	-0.11	-0.00124
0.04065	-0.11	-0.00013
0.0407	-0.11	-0.00083
0.04075	-0.11	-0.00214
0.0408	-0.11	-0.00111
0.04085	-0.11	0.001682
0.0409	-0.1	-0.00208
0.04095	-0.11	-0.00199
0.041	-0.11	0.00192
0.04105	-0.1	0.000244
0.0411	-0.11	0.001515
0.04115	-0.11	0.00018
0.0412	-0.11	0.000964
0.04125	-0.11	0.000923
0.0413	-0.11	0.001059
0.04135	-0.12	0.002292
0.0414	-0.12	-0.00014
0.04145	-0.12	-0.00017
0.0415	-0.12	0.001564
0.04155	-0.12	-0.00224
0.0416	-0.11	-0.00163
0.04165	-0.12	-0.00132
0.0417	-0.11	-0.00206
0.04175	-0.12	-0.00123
0.0418	-0.11	0.002377
0.04185	-0.11	0.002298
0.0419	-0.12	-0.0005
0.04195	-0.12	0.002228
0.042	-0.11	-0.00171
0.04205	-0.12	0.001573
0.0421	-0.12	-0.00167
0.04215	-0.12	0.001066
0.0422	-0.13	0.000403
0.04225	-0.12	0.001683
0.0423	-0.13	-0.00219
0.04235	-0.13	0.001221
0.0424	-0.13	-0.00156
0.04245	-0.13	0.000748
0.0425	-0.13	0.001248
0.04255	-0.13	-0.00046
0.0426	-0.14	0.000518
0.04265	-0.13	0.00041
0.0427	-0.13	-0.00045
0.04275	-0.14	0.000177
0.0428	-0.13	-0.0016
0.04285	-0.14	0.001857
0.0429	-0.13	-0.00096
0.04295	-0.13	0.001479
0.043	-0.14	0.001082
0.04305	-0.13	0.002205
0.0431	-0.13	-0.00212
0.04315	-0.14	0.001885
0.0432	-0.13	0.002184
0.04325	-0.13	-0.00027
0.0433	-0.14	0.000119
0.04335	-0.13	0.001209
0.0434	-0.14	-0.00086
0.04345	-0.13	-0.00193
0.0435	-0.13	-0.00139
0.04355	-0.14	-0.0009
0.0436	-0.13	-0.00131
0.04365	-0.13	0.001367
0.0437	-0.14	-0.00206
0.04375	-0.13	0.001186
0.0438	-0.13	-0.00062
0.04385	-0.14	-0.00154
0.0439	-0.13	0.000992
0.04395	-0.14	0.001387
0.044	-0.13	0.000313
0.04405	-0.13	0.002072
0.0441	-0.14	0.002245
0.04415	-0.13	0.001516
0.0442	-0.13	-0.00141
0.04425	-0.14	-0.00104
0.0443	-0.13	-0.00155
0.04435	-0.13	-0.00183
0.0444	-0.14	0.001385
0.04445	-0.13	-0.00104
0.0445	-0.14	-0.00181
0.04455	-0.13	0.002093
0.0446	-0.13	0.001869
0.04465	-0.14	0.002064
0.0447	-0.13	-0.00162
0.04475	-0.13	-0.00107
0.0448	-0.14	-0.00239
0.04485	-0.13	-0.00169
0.0449	-0.13	0.000675
0.04495	-0.13	0.00044
0.045	-0.13	-0.00081
0.04505	-0.13	-0.00088
0.0451	-0.13	-4.8e-05
0.04515	-0.13	-0.00068
0.0452	-0.14	-0.00237
0.04525	-0.13	-0.00165
0.0453	-0.13	0.000572
0.04535	-0.14	0.002486
0.0454	-0.13	0.001091
0.04545	-0.13	0.002215
0.0455	-0.14	-0.0019
0.04555	-0.13	7.68e-05
0.0456	-0.14	-0.00081
0.04565	-0.13	0.000133
0.0457	-0.13	-0.00054
0.04575	-0.14	0.001523
0.0458	-0.13	0.000757
0.04585	-0.13	0.002388
0.0459	-0.15	0.002323
0.04595	-0.15	-0.00217
0.046	-0.15	-0.00095
0.04605	-0.15	-0.00154
0.0461	-0.14	0.001929
0.04615	-0.14	0.001931
0.0462	-0.14	-0.0009
0.04625	-0.14	0.002115
0.0463	-0.14	0.00167
0.04635	-0.14	-0.00183
0.0464	-0.14	0.000668
0.04645	-0.15	-0.00081
0.0465	-0.14	-0.00106
0.04655	-0.15	0.001482
0.0466	-0.15	0.001016
0.04665	-0.14	-0.00228
0.0467	-0.15	0.002497
0.04675	-0.15	0.00202
0.0468	-0.15	-0.0005
0.04685	-0.15	-3.2e-05
0.0469	-0.15	-0.00065
0.04695	-0.15	0.001027
0.047	-0.16	0.000821
0.04705	-0.15	-0.00236
0.0471	-0.15	-0.00216
0.04715	-0.16	0.001851
0.0472	-0.15	0.00114
0.04725	-0.16	-0.00155
0.0473	-0.16	-0.00214
0.04735	-0.16	0.001556
0.0474	-0.16	0.000511
0.04745	-0.16	0.000257
0.0475	-0.15	-0.001
0.04755	-0.16	-0.00096
0.0476	-0.16	-0.00144
0.04765	-0.16	-0.00152
0.0477	-0.16	0.001936
0.04775	-0.16	0.000929
0.0478	-0.16	-0.00151
0.04785	-0.16	-0.00071
0.0479	-0.15	-0.00088
0.04795	-0.16	-0.00085
0.048	-0.16	-0.00108
0.04805	-0.16	-0.00053
0.0481	-0.16	0.001252
0.04815	-0.16	-0.00088
0.0482	-0.16	-0.00109
0.04825	-0.16	-0.00218
0.0483	-0.15	-0.00183
0.04835	-0.16	-0.00038
0.0484	-0.16	0.000678
0.04845	-0.15	-0.00208
0.0485	-0.16	-0.00076
0.04855	-0.16	0.001835
0.0486	-0.15	-0.00068
0.04865	-0.16	0.001884
0.0487	-0.16	0.002411
0.04875	-0.16	0.001556
0.0488	-0.16	-0.00246
0.04885	-0.15	0.001648
0.0489	-0.16	0.000529
0.04895	-0.15	0.000591
0.049	-0.15	-0.00078
0.04905	-0.16	-0.00156
0.0491	-0.15	0.000993
0.04915	-0.15	-0.00077
0.0492	-0.16	-0.0019
0.04925	-0.15	0.002192
0.0493	-0.15	-0.00249
0.04935	-0.16	-0.00039
0.0494	-0.15	-0.00214
0.04945	-0.16	0.001083
0.0495	-0.15	0.000626
0.04955	-0.15	-0.00068
0.0496	-0.16	-0.00186
0.04965	-0.15	-0.00087
0.0497	-0.15	0.002082
0.04975	-0.16	-0.00135
0.0498	-0.15	-0.00106
0.04985	-0.15	-0.00236
0.0499	-0.16	0.001122
0.04995	-0.15	-0.00128
0.05	-0.16	-0.00069
0.05005	-0.15	-0.002
0.0501	-0.15	-0.00151
0.05015	-0.16	-0.0025
0.0502	-0.15	-2.8e-05
0.05025	-0.15	-0.00239
0.0503	-0.15	-0.00244
0.05035	-0.15	0.000729
0.0504	-0.15	-0.00229
0.05045	-0.15	-0.00012
0.0505	-0.15	0.000353
0.05055	-0.16	0.001143
0.0506	-0.16	0.000434
0.05065	-0.16	-0.00123
0.0507	-0.17	-0.00087
0.05075	-0.17	0.000302
0.0508	-0.16	-0.00033
0.05085	-0.16	-0.00032
0.0509	-0.15	0.000243
0.05095	-0.16	0.000552
0.051	-0.16	0.002267
0.05105	-0.15	-0.00242
0.0511	-0.16	-0.00215
0.05115	-0.16	0.001669
0.0512	-0.15	0.000636
0.05125	-0.16	0.001777
0.0513	-0.16	-0.00058
0.05135	-0.16	0.001084
0.0514	-0.17	-0.00055
0.05145	-0.16	0.001305
0.0515	-0.16	0.00168
0.05155	-0.17	-0.00178
0.0516	-0.16	0.000226
0.05165	-0.17	0.001267
0.0517	-0.17	0.001683
0.05175	-0.17	-0.0003
0.0518	-0.17	-0.00064
0.05185	-0.17	-0.00214
0.0519	-0.17	0.000249
0.05195	-0.18	0.001456
0.052	-0.17	-0.00086
0.05205	-0.17	0.001512
0.0521	-0.18	-0.00064
0.05215	-0.17	0.001239
0.0522	-0.17	0.000463
0.05225	-0.17	-0.00245
0.0523	-0.17	0.002244
0.05235	-0.18	-0.00245
0.0524	-0.17	0.001303
0.05245	-0.17	-0.00214
0.0525	-0.18	0.000326
0.05255	-0.17	-0.00158
0.0526	-0.17	0.001212
0.05265	-0.17	0.000787
0.0527	-0.17	-0.0008
0.05275	-0.17	0.000732
0.0528	-0.17	-0.00103
0.05285	-0.17	0.002105
0.0529	-0.17	-0.00238
0.05295	-0.17	0.000349
0.053	-0.17	0.000595
0.05305	-0.17	-0.00127
0.0531	-0.17	-0.00207
0.05315	-0.17	-0.00232
0.0532	-0.17	-0.00235
0.05325	-0.16	0.000924
0.0533	-0.17	0.00143
0.05335	-0.16	-0.00197
0.0534	-0.16	0.001915
0.05345	-0.17	-0.00199
0.0535	-0.16	0.001224
0.05355	-0.16	0.001519
0.0536	-0.16	0.001156
0.05365	-0.15	0.001626
0.0537	-0.16	0.001023
0.05375	-0.16	-0.00047
0.0538	-0.15	-0.0018
0.05385	-0.16	-0.00114
0.0539	-0.15	-0.00103
0.05395	-0.15	-0.00176
0.054	-0.16	-7.6e-05
0.05405	-0.16	0.000413
0.0541	-0.15	-0.00208
0.05415	-0.16	0.00118
0.0542	-0.15	0.00034
0.05425	-0.15	0.000486
0.0543	-0.16	0.0014
0.05435	-0.15	0.000425
0.0544	-0.15	-0.00223
0.05445	-0.15	-0.00206
0.0545	-0.15	0.001541
0.05455	-0.15	-0.0021
0.0546	-0.15	-0.00058
0.05465	-0.14	0.001646
0.0547	-0.15	0.001584
0.05475	-0.14	0.000175
0.0548	-0.14	0.001298
0.05485	-0.14	-0.00125
0.0549	-0.14	0.00052
0.05495	-0.14	-0.00239
0.055	-0.13	-0.00051
0.05505	-0.13	-0.00142
0.0551	-0.13	0.001818
0.05515	-0.13	0.001878
0.0552	-0.14	-0.00075
0.05525	-0.15	-0.00093
0.0553	-0.14	0.002027
0.05535	-0.13	0.000559
0.0554	-0.13	6.28e-05
0.05545	-0.11	0.000877
0.0555	-0.11	0.0011
0.05555	-0.11	0.001653
0.0556	-0.11	-0.00227
0.05565	-0.11	-0.00186
0.0557	-0.1	-0.00208
0.05575	-0.1	0.000806
0.0558	-0.11	0.000107
0.05585	-0.1	0.002021
0.0559	-0.09	-0.00199
0.05595	-0.1	-0.00228
0.056	-0.09	9.54e-06
0.05605	-0.09	-0.00074
0.0561	-0.09	-0.00023
0.05615	-0.08	0.001161
0.0562	-0.08	0.001437
0.05625	-0.08	-0.00188
0.0563	-0.07	0.000372
0.05635	-0.08	-0.00126
0.0564	-0.07	0.001996
0.05645	-0.07	-0.00049
0.0565	-0.07	-0.00104
0.05655	-0.06	0.001678
0.0566	-0.06	0.0018
0.05665	-0.05	-0.00148
0.0567	-0.05	0.00142
0.05675	-0.05	-0.0006
0.0568	-0.04	0.00173
0.05685	-0.04	-0.00083
0.0569	-0.04	0.001563
0.05695	-0.03	-0.00066
0.057	-0.03	0.000748
0.05705	-0.03	0.000397
0.0571	-0.02	-0.00017
0.05715	-0.02	0.000687
0.0572	-0.01	-0.00196
0.05725	0	0.001383
0.0573	-0.01	-0.00044
0.05735	0	0.001316
0.0574	0.01	-0.00021
0.05745	0.01	-0.0004
0.0575	0.02	-0.0007
0.05755	0.02	0.00117
0.0576	0.02	0.001585
0.05765	0.03	0.001325
0.0577	0.03	-0.00131
0.05775	0.03	-0.00063
0.0578	0.04	-0.00158
0.05785	0.04	0.001807
0.0579	0.04	0.000295
0.05795	0.04	4.13e-05
0.058	0.04	-0.00173
0.05805	0.04	-0.00198
0.0581	0.04	0.000416
0.05815	0.03	-0.0012
0.0582	0.04	0.00157
0.05825	0.03	0.000587
0.0583	0.02	-0.00105
0.05835	0.02	-0.00014
0.0584	0.01	-0.00163
0.05845	0	0.000725
0.0585	0	-0.00079
0.05855	-0.02	-0.00248
0.0586	-0.02	-0.00177
0.05865	-0.03	-0.00012
0.0587	-0.04	0.000224
0.05875	-0.05	0.000559
0.0588	-0.06	0.001979
0.05885	-0.07	-0.00043
0.0589	-0.07	-0.00199
0.05895	-0.09	-0.00206
0.059	-0.09	-0.00048
0.05905	-0.09	0.001646
0.0591	-0.11	-0.00153
0.05915	-0.11	0.001817
0.0592	-0.11	0.001861
0.05925	-0.12	-0.00041
0.0593	-0.12	-0.00089
0.05935	-0.13	0.00147
0.0594	-0.13	0.002053
0.05945	-0.13	-0.00067
0.0595	-0.14	0.000417
0.05955	-0.14	-0.00076
0.0596	-0.14	-0.00112
0.05965	-0.14	-0.00133
0.0597	-0.14	-0.0016
0.05975	-0.14	0.00073
0.0598	-0.16	0.001571
0.05985	-0.16	0.001013
0.0599	-0.16	0.000502
0.05995	-0.16	-0.00089
0.06	-0.15	-0.00019
0.06005	-0.16	0.000716
0.0601	-0.15	0.002312
0.06015	-0.15	-0.00134
0.0602	-0.16	0.000904
0.06025	-0.15	-0.00031
0.0603	-0.15	0.000864
0.06035	-0.16	-0.00075
0.0604	-0.16	-0.00173
0.06045	-0.16	0.000709
0.0605	-0.16	-0.00231
0.06055	-0.16	-0.00066
0.0606	-0.16	0.001504
0.06065	-0.16	0.000483
0.0607	-0.16	0.002097
0.06075	-0.17	-0.00015
0.0608	-0.17	-0.00023
0.06085	-0.17	0.002251
0.0609	-0.18	0.000836
0.06095	-0.17	0.000312
0.061	-0.18	-0.00018
0.06105	-0.18	-0.0005
0.0611	-0.17	0.000147
0.06115	-0.18	-8e-05
0.0612	-0.18	0.001256
0.06125	-0.18	-0.00219
0.0613	-0.18	-0.00182
0.06135	-0.18	-0.00182
0.0614	-0.18	0.002168
0.06145	-0.19	-0.00163
0.0615	-0.18	-0.00018
0.06155	-0.18	0.000611
0.0616	-0.19	-0.00149
0.06165	-0.18	-0.00237
0.0617	-0.18	0.000106
0.06175	-0.18	-0.00204
0.0618	-0.18	-0.00097
0.06185	-0.18	-0.00132
0.0619	-0.18	0.00163
0.06195	-0.17	-0.0024
0.062	-0.18	0.000241
0.06205	-0.18	0.00246
0.0621	-0.17	-0.00121
0.06215	-0.18	0.001926
0.0622	-0.17	-0.0017
0.06225	-0.18	0.000156
0.0623	-0.18	-0.00117
0.06235	-0.17	0.001652
0.0624	-0.18	-2.7e-05
0.06245	-0.18	-0.0012
0.0625	-0.17	0.00193
0.06255	-0.18	0.002006
0.0626	-0.18	-0.00149
0.06265	-0.17	0.001106
0.0627	-0.18	-0.00151
0.06275	-0.17	-0.00189
0.0628	-0.18	0.001089
0.06285	-0.18	4.96e-05
0.0629	-0.17	0.001254
0.06295	-0.18	-0.00034
0.063	-0.17	0.000134
0.06305	-0.17	0.002176
0.0631	-0.18	0.000222
0.06315	-0.17	-0.00111
0.0632	-0.17	0.000439
0.06325	-0.18	-0.00247
0.0633	-0.17	-0.00146
0.06335	-0.17	-0.0012
0.0634	-0.17	0.001555
0.06345	-0.17	0.000527
0.0635	-0.17	-0.00134
0.06355	-0.17	0.00206
0.0636	-0.17	-0.00095
0.06365	-0.17	-0.002
0.0637	-0.17	-0.00026
0.06375	-0.16	-0.00104
0.0638	-0.17	-0.00012
0.06385	-0.17	-0.00211
0.0639	-0.17	0.002279
0.06395	-0.17	0.002383
0.064	-0.16	0.002287
0.06405	-0.17	-8.2e-05
0.0641	-0.17	-0.00097
0.06415	-0.16	-0.00124
0.0642	-0.17	-0.00153
0.06425	-0.16	9.62e-05
0.0643	-0.17	8.3e-05
0.06435	-0.18	0.000633
0.0644	-0.18	0.001363
0.06445	-0.18	0.001038
0.0645	-0.17	0.001643
0.06455	-0.16	-0.00132
0.0646	-0.17	0.00125
0.06465	-0.17	0.000437
0.0647	-0.16	0.001201
0.06475	-0.17	0.001662
0.0648	-0.17	-0.00053
0.06485	-0.16	0.001607
0.0649	-0.17	-7.6e-05
0.06495	-0.16	0.001591
0.065	-0.17	0.002043
0.06505	-0.17	-6.3e-05
0.0651	-0.16	-0.00069
0.06515	-0.17	0.001695
0.0652	-0.16	-0.00212
0.06525	-0.16	-0.00212
0.0653	-0.17	0.001807
0.06535	-0.17	0.000708
0.0654	-0.17	-0.00065
0.06545	-0.17	-0.00188
0.0655	-0.17	0.000137
0.06555	-0.17	0.000527
0.0656	-0.18	0.000639
0.06565	-0.17	0.000447
0.0657	-0.17	-0.00131
0.06575	-0.17	0.001361
0.0658	-0.17	0.002265
0.06585	-0.18	0.001881
0.0659	-0.17	-0.00204
0.06595	-0.17	0.000543
0.066	-0.18	0.001379
0.06605	-0.17	-0.00049
0.0661	-0.17	0.000685
0.06615	-0.17	-2.1e-05
0.0662	-0.17	-0.00053
0.06625	-0.17	-0.00103
0.0663	-0.17	-0.00134
0.06635	-0.17	-0.00122
0.0664	-0.17	-0.00094
0.06645	-0.17	0.000477
0.0665	-0.16	0.002058
0.06655	-0.17	-0.00026
0.0666	-0.16	0.000203
0.06665	-0.16	0.002309
0.0667	-0.17	-0.00056
0.06675	-0.16	3.24e-05
0.0668	-0.16	-0.00026
0.06685	-0.16	0.000688
0.0669	-0.16	-0.00024
0.06695	-0.16	-0.00047
0.067	-0.16	0.000721
0.06705	-0.15	0.001296
0.0671	-0.16	-0.00159
0.06715	-0.16	0.001942
0.0672	-0.15	0.001944
0.06725	-0.16	0.000932
0.0673	-0.15	-0.00189
0.06735	-0.15	-0.00135
0.0674	-0.15	-0.00149
0.06745	-0.15	-0.00099
0.0675	-0.15	-0.00032
0.06755	-0.15	0.001294
0.0676	-0.14	-0.00187
0.06765	-0.15	-0.00086
0.0677	-0.15	-0.00243
0.06775	-0.14	0.001716
0.0678	-0.15	-0.00013
0.06785	-0.15	0.002332
0.0679	-0.15	0.000917
0.06795	-0.15	-0.00142
0.068	-0.14	-0.00064
0.06805	-0.15	-0.00139
0.0681	-0.14	-0.00067
0.06815	-0.14	0.002123
0.0682	-0.15	0.001416
0.06825	-0.14	-0.00164
0.0683	-0.14	-0.00197
0.06835	-0.14	-0.00156
0.0684	-0.14	0.002008
0.06845	-0.14	-0.00085
0.0685	-0.14	-0.00018
0.06855	-0.13	-0.00038
0.0686	-0.14	-0.00232
0.06865	-0.13	-0.00238
0.0687	-0.13	0.000431
0.06875	-0.14	0.002391
0.0688	-0.15	-0.00019
0.06885	-0.14	0.000184
0.0689	-0.15	0.001077
0.06895	-0.14	-0.00094
0.069	-0.14	-0.00174
0.06905	-0.14	0.001752
0.0691	-0.13	0.001607
0.06915	-0.14	0.000551
0.0692	-0.14	0.001529
0.06925	-0.13	-0.00015
0.0693	-0.14	-0.00113
0.06935	-0.13	-0.00044
0.0694	-0.13	-0.00187
0.06945	-0.14	0.000695
0.0695	-0.13	0.002378
0.06955	-0.13	0.000273
0.0696	-0.14	-0.0019
0.06965	-0.13	-0.00121
0.0697	-0.14	0.001256
0.06975	-0.14	-3.7e-05
0.0698	-0.13	-0.00071
0.06985	-0.14	-0.00201
0.0699	-0.14	-0.00206
0.06995	-0.13	0.001029
0.07	-0.14	0.00241
0.07005	-0.14	-0.00224
0.0701	-0.13	-0.00233
0.07015	-0.14	0.001889
0.0702	-0.13	-0.00143
0.07025	-0.14	-0.00169
0.0703	-0.14	-0.00179
0.07035	-0.13	-3.8e-05
0.0704	-0.14	0.002455
0.07045	-0.14	0.000939
0.0705	-0.13	0.000959
0.07055	-0.14	0.002216
0.0706	-0.13	0.000776
0.07065	-0.13	-0.00131
0.0707	-0.13	-0.00173
0.07075	-0.13	0.000137
0.0708	-0.13	0.000256
0.07085	-0.13	0.001864
0.0709	-0.12	0.000165
0.07095	-0.13	-0.00011
0.071	-0.12	-0.00143
0.07105	-0.12	-0.00108
0.0711	-0.12	-0.00072
0.07115	-0.12	-0.00241
0.0712	-0.11	-0.0016
0.07125	-0.12	0.001865
0.0713	-0.12	0.001201
0.07135	-0.12	0.000319
0.0714	-0.12	0.00228
0.07145	-0.11	-0.00079
0.0715	-0.12	-0.00071
0.07155	-0.11	-0.00247
0.0716	-0.11	-0.00157
0.07165	-0.12	-0.00191
0.0717	-0.11	-0.00179
0.07175	-0.11	-0.00071
0.0718	-0.11	0.00166
0.07185	-0.11	-0.00047
0.0719	-0.11	0.002416
0.07195	-0.11	-0.00243
0.072	-0.11	0.001062
0.07205	-0.11	-0.00107
0.0721	-0.11	-0.00039
0.07215	-0.11	-0.00245
0.0722	-0.11	-0.00178
0.07225	-0.11	-0.00236
0.0723	-0.1	7.72e-05
0.07235	-0.11	-0.00078
0.0724	-0.1	-0.00066
0.07245	-0.1	-0.00054
0.0725	-0.1	-0.00214
0.07255	-0.1	0.001257
0.0726	-0.1	0.002368
0.07265	-0.1	0.002367
0.0727	-0.09	0.000401
0.07275	-0.1	0.000816
0.0728	-0.1	-4.2e-05
0.07285	-0.1	-0.00203
0.0729	-0.1	-0.0024
0.07295	-0.1	-0.0015
0.073	-0.1	0.000768
0.07305	-0.1	-0.00095
0.0731	-0.09	-0.00165
0.07315	-0.1	0.001101
0.0732	-0.1	-0.00069
0.07325	-0.1	-0.00214
0.0733	-0.11	-0.00101
0.07335	-0.11	0.001076
0.0734	-0.1	0.000504
0.07345	-0.1	-0.00217
0.0735	-0.09	0.002492
0.07355	-0.09	0.000882
0.0736	-0.1	-0.0023
0.07365	-0.09	-0.00223
0.0737	-0.09	0.001127
0.07375	-0.09	-0.00238
0.0738	-0.09	-0.00154
0.07385	-0.1	0.002204
0.0739	-0.09	-0.00094
0.07395	-0.09	-0.00219
0.074	-0.1	0.002207
0.07405	-0.09	0.002299
0.0741	-0.09	-0.00249
0.07415	-0.1	-0.0015
0.0742	-0.09	0.001697
0.07425	-0.1	0.001881
0.0743	-0.1	0.001948
0.07435	-0.09	7.41e-06
0.0744	-0.1	-0.00247
0.07445	-0.1	-4.4e-05
0.0745	-0.1	0.001257
0.07455	-0.1	-0.00209
0.0746	-0.1	-0.00065
0.07465	-0.1	-0.00115
0.0747	-0.1	0.002478
0.07475	-0.1	-0.00193
0.0748	-0.1	0.000228
0.07485	-0.1	0.000839
0.0749	-0.09	-0.00135
0.07495	-0.1	0.000431
0.075	-0.09	-0.00163
0.07505	-0.09	-0.00163
0.0751	-0.1	0.001242
0.07515	-0.09	-0.00046
0.0752	-0.09	0.001264
0.07525	-0.1	0.001221
0.0753	-0.09	-0.00015
0.07535	-0.09	0.001138
0.0754	-0.09	-0.00224
0.07545	-0.09	0.002188
0.0755	-0.09	-0.00182
0.07555	-0.08	-0.00039
0.0756	-0.08	0.000199
0.07565	-0.09	-0.00163
0.0757	-0.08	-0.00124
0.07575	-0.08	0.001681
0.0758	-0.09	-0.00231
0.07585	-0.08	-0.00129
0.0759	-0.08	-0.0004
0.07595	-0.08	-0.00084
0.076	-0.08	-0.00217
0.07605	-0.08	-0.00038
0.0761	-0.08	0.001731
0.07615	-0.07	-0.0021
0.0762	-0.08	0.001234
0.07625	-0.08	0.000573
0.0763	-0.07	-0.0005
0.07635	-0.08	-0.00235
0.0764	-0.07	-0.00218
0.07645	-0.07	-0.00196
0.0765	-0.08	-0.00045
0.07655	-0.07	0.000561
0.0766	-0.07	0.001946
0.07665	-0.07	0.000104
0.0767	-0.07	0.002238
0.07675	-0.07	-0.00215
0.0768	-0.07	0.002061
0.07685	-0.07	0.000259
0.0769	-0.07	0.000645
0.07695	-0.06	7.25e-05
0.077	-0.06	0.002472
0.07705	-0.07	0.000388
0.0771	-0.06	0.00018
0.07715	-0.07	-0.00227
0.0772	-0.07	0.001338
0.07725	-0.06	-0.00104
0.0773	-0.07	0.002362
0.07735	-0.06	4.74e-05
0.0774	-0.06	0.001377
0.07745	-0.07	-0.0018
0.0775	-0.06	0.001777
0.07755	-0.05	0.000736
0.0776	-0.07	-0.002
0.07765	-0.07	0.0022
0.0777	-0.07	-0.00185
0.07775	-0.07	-0.00218
0.0778	-0.06	0.001823
0.07785	-0.06	0.001552
0.0779	-0.06	0.002259
0.07795	-0.06	-0.0016
0.078	-0.06	0.001557
0.07805	-0.06	0.000115
0.0781	-0.05	0.001473
0.07815	-0.06	0.000918
0.0782	-0.06	-0.00072
0.07825	-0.06	0.00169
0.0783	-0.06	-0.00096
0.07835	-0.06	0.002158
0.0784	-0.06	-0.00115
0.07845	-0.06	0.000391
0.0785	-0.06	-0.00151
0.07855	-0.06	0.000474
0.0786	-0.06	-0.00096
0.07865	-0.06	0.002146
0.0787	-0.07	0.000402
0.07875	-0.06	-0.00234
0.0788	-0.06	0.001971
0.07885	-0.07	0.000401
0.0789	-0.06	0.000674
0.07895	-0.07	0.002291
0.079	-0.06	-0.00165
0.07905	-0.06	0.0016
0.0791	-0.07	0.002024
0.07915	-0.06	-7.9e-05
0.0792	-0.06	0.0005
0.07925	-0.07	0.000917
0.0793	-0.06	0.000454
0.07935	-0.06	-0.00114
0.0794	-0.06	-0.00057
0.07945	-0.06	0.001282
0.0795	-0.06	0.001849
0.07955	-0.06	-0.00245
0.0796	-0.05	-0.00027
0.07965	-0.06	-0.00236
0.0797	-0.06	0.00033
0.07975	-0.05	0.000981
0.0798	-0.06	-0.00213
0.07985	-0.05	0.000199
0.0799	-0.05	0.00042
0.07995	-0.06	0.002346
0.08	-0.05	-0.00124
0.08005	-0.05	-0.00196
0.0801	-0.05	0.001147
0.08015	-0.04	-0.00156
0.0802	-0.05	0.001388
0.08025	-0.05	-0.00097
0.0803	-0.04	-0.00107
0.08035	-0.05	-0.00248
0.0804	-0.04	0.001926
0.08045	-0.04	0.000736
0.0805	-0.05	0.002231
0.08055	-0.04	3.23e-08
0.0806	-0.05	-0.00238
0.08065	-0.05	0.001118
0.0807	-0.04	-0.00196
0.08075	-0.05	-0.0009
0.0808	-0.04	-0.00141
0.08085	-0.04	0.000461
0.0809	-0.04	-0.00034
0.08095	-0.04	5.2e-05
0.081	-0.03	-0.00179
0.08105	-0.04	0.00059
0.0811	-0.03	-0.00148
0.08115	-0.03	-0.00236
0.0812	-0.03	-0.00116
0.08125	-0.02	0.000713
0.0813	-0.03	-0.00121
0.08135	-0.02	0.001989
0.0814	-0.02	0.000336
0.08145	-0.02	-0.0022
0.0815	-0.02	0.002247
0.08155	-0.01	0.000585
0.0816	-0.02	0.001005
0.08165	-0.02	0.001899
0.0817	-0.02	0.000227
0.08175	-0.02	-0.00245
0.0818	-0.01	-0.00116
0.08185	-0.02	0.000884
0.0819	-0.01	0.001088
0.08195	-0.01	-0.00149
0.082	-0.02	-0.00013
0.08205	-0.01	0.000413
0.0821	-0.01	-0.00186
0.08215	-0.03	6.86e-05
0.0822	-0.02	-0.00014
0.08225	-0.02	-0.00217
0.0823	-0.02	-0.00243
0.08235	0	0.002377
0.0824	0	-0.00131
0.08245	0	-0.0021
0.0825	0	0.000544
0.08255	0	-0.00117
0.0826	0.01	0.001084
0.08265	0.01	6.47e-05
0.0827	0	-0.00161
0.08275	0.01	-0.00197
0.0828	0.01	0.002336
0.08285	0.01	8.58e-05
0.0829	0.02	0.002425
0.08295	0.01	-0.0011
0.083	0.01	0.000229
0.08305	0.02	-0.00207
0.0831	0.01	-0.00154
0.08315	0.02	-0.00035
0.0832	0.02	0.000679
0.08325	0.02	0.001755
0.0833	0.03	0.000121
0.08335	0.03	0.001737
0.0834	0.03	-0.00206
0.08345	0.04	-0.00059
0.0835	0.04	-0.0008
0.08355	0.04	0.000675
0.0836	0.05	0.000773
0.08365	0.05	0.000554
0.0837	0.06	-0.00096
0.08375	0.06	-0.00236
0.0838	0.05	-0.00213
0.08385	0.06	8.63e-06
0.0839	0.06	-0.00189
0.08395	0.06	0.001359
0.084	0.07	-0.00049
0.08405	0.07	0.002169
0.0841	0.07	-0.00193
0.08415	0.08	9.85e-06
0.0842	0.08	0.001193
0.08425	0.09	0.002366
0.0843	0.1	0.000631
0.08435	0.1	0.001326
0.0844	0.1	-0.00203
0.08445	0.11	0.001741
0.0845	0.11	0.001844
0.08455	0.12	0.001185
0.0846	0.13	-0.00242
0.08465	0.13	-0.00068
0.0847	0.14	0.001206
0.08475	0.15	0.001873
0.0848	0.16	0.002185
0.08485	0.16	0.000608
0.0849	0.16	-0.00174
0.08495	0.17	0.000268
0.085	0.18	-0.00231
0.08505	0.17	-4.8e-05
0.0851	0.19	0.001738
0.08515	0.19	-0.00108
0.0852	0.19	0.001876
0.08525	0.19	0.000314
0.0853	0.19	0.00051
0.08535	0.19	0.00051
0.0854	0.2	-0.0009
0.08545	0.19	2.45e-05
0.0855	0.19	0.002375
0.08555	0.19	0.001108
0.0856	0.18	-0.00115
0.08565	0.18	0.000697
0.0857	0.18	0.000825
0.08575	0.16	-0.00172
0.0858	0.16	-0.00024
0.08585	0.14	0.00046
0.0859	0.13	0.001745
0.08595	0.13	-0.00015
0.086	0.11	0.00152
0.08605	0.11	-0.00025
0.0861	0.1	0.00048
0.08615	0.08	-0.00089
0.0862	0.08	0.002372
0.08625	0.07	-0.00109
0.0863	0.06	0.002286
0.08635	0.06	0.000448
0.0864	0.05	-0.00056
0.08645	0.04	0.002326
0.0865	0.04	0.001116
0.08655	0.04	0.000197
0.0866	0.03	-0.00235
0.08665	0.02	-0.00064
0.0867	0.01	-0.00051
0.08675	0.01	0.001725
0.0868	0.01	-0.00018
0.08685	0	0.001952
0.0869	0.01	-0.00112
0.08695	0.01	0.002048
0.087	0	-0.00241
0.08705	0.01	0.002291
0.0871	0	-0.00079
0.08715	0	0.000804
0.0872	0.01	0.001441
0.08725	0	0.000144
0.0873	0	0.001616
0.08735	0	-0.00091
0.0874	0	0.001404
0.08745	0	-0.00093
0.0875	0	-0.00165
0.08755	-0.01	0.0012
0.0876	-0.01	0.001592
0.08765	-0.01	0.001124
0.0877	-0.01	-0.00015
0.08775	-0.01	-0.0015
0.0878	-0.02	-0.00143
0.08785	-0.02	0.000163
0.0879	-0.02	0.00053
0.08795	-0.02	0.000772
0.088	-0.02	0.002408
0.08805	-0.02	-0.00141
0.0881	-0.03	0.002216
0.08815	-0.02	-0.00023
0.0882	-0.03	0.001585
0.08825	-0.03	0.0015
0.0883	-0.02	0.000337
0.08835	-0.03	0.001629
0.0884	-0.03	-4.9e-05
0.08845	-0.03	-0.00083
0.0885	-0.03	0.001634
0.08855	-0.03	0.00059
0.0886	-0.02	0.001301
0.08865	-0.03	0.000206
0.0887	-0.02	-0.0014
0.08875	-0.02	0.000764
0.0888	-0.03	0.001021
0.08885	-0.02	8.36e-05
0.0889	-0.03	0.00087
0.08895	-0.03	-0.00136
0.089	-0.02	-0.00055
0.08905	-0.03	-0.00098
0.0891	-0.02	0.000354
0.08915	-0.02	0.00111
0.0892	-0.03	0.001991
0.08925	-0.02	0.000489
0.0893	-0.02	-0.00038
0.08935	-0.03	0.000522
0.0894	-0.02	0.001257
0.08945	-0.02	0.000775
0.0895	-0.03	0.000662
0.08955	-0.02	-0.00114
0.0896	-0.03	0.002167
0.08965	-0.02	0.001208
0.0897	-0.02	0.002188
0.08975	-0.03	0.001358
0.0898	-0.02	-0.00179
0.08985	-0.02	-0.00198
0.0899	-0.03	0.001877
0.08995	-0.02	0.00105
0.09	-0.02	0.001336
0.09005	-0.03	0.001249
0.0901	-0.02	-0.00042
0.09015	-0.02	0.001942
0.0902	-0.02	0.001773
0.09025	-0.02	-0.00134
0.0903	-0.03	0.001039
0.09035	-0.02	-0.00042
0.0904	-0.02	0.00229
0.09045	-0.03	-0.00136
0.0905	-0.02	-0.00203
0.09055	-0.02	0.001518
0.0906	-0.03	0.000869
0.09065	-0.02	-0.0003
0.0907	-0.02	0.00011
0.09075	-0.02	-0.00062
0.0908	-0.02	0.001172
0.09085	-0.03	-0.00211
0.0909	-0.02	-0.00234
0.09095	-0.02	-3.1e-06
0.091	-0.02	0.001317
0.09105	-0.02	0.001379
0.0911	-0.01	-0.00232
0.09115	-0.03	-0.00054
0.0912	-0.03	-0.00046
0.09125	-0.04	0.000505
0.0913	-0.04	-0.00016
0.09135	-0.03	0.000914
0.0914	-0.03	0.001122
0.09145	-0.02	0.001693
0.0915	-0.02	0.000781
0.09155	-0.03	-0.00142
0.0916	-0.02	-0.00073
0.09165	-0.02	0.002437
0.0917	-0.03	0.001527
0.09175	-0.02	0.001589
0.0918	-0.02	-0.00067
0.09185	-0.03	-0.00233
0.0919	-0.03	-0.00114
0.09195	-0.03	0.001918
0.092	-0.03	-0.00119
0.09205	-0.03	0.000902
0.0921	-0.04	9.72e-05
0.09215	-0.03	-0.00173
0.0922	-0.03	-0.00182
0.09225	-0.04	0.00111
0.0923	-0.04	0.002086
0.09235	-0.04	0.000582
0.0924	-0.04	0.001807
0.09245	-0.04	0.000483
0.0925	-0.04	0.000855
0.09255	-0.04	0.000298
0.0926	-0.04	-0.00156
0.09265	-0.05	0.001635
0.0927	-0.04	-0.00133
0.09275	-0.04	-0.00236
0.0928	-0.04	0.00095
0.09285	-0.04	0.00172
0.0929	-0.04	0.002356
0.09295	-0.04	0.002388
0.093	-0.04	-0.0005
0.09305	-0.04	-0.00185
0.0931	-0.04	-0.0022
0.09315	-0.04	-0.00218
0.0932	-0.04	0.002321
0.09325	-0.04	-0.00018
0.0933	-0.04	0.00191
0.09335	-0.04	0.000239
0.0934	-0.03	0.001171
0.09345	-0.03	-0.00127
0.0935	-0.04	0.000565
0.09355	-0.03	0.001297
0.0936	-0.03	-0.00012
0.09365	-0.04	-0.00035
0.0937	-0.03	-0.00119
0.09375	-0.03	-0.00212
0.0938	-0.03	-0.00011
0.09385	-0.03	-0.00118
0.0939	-0.04	-0.0018
0.09395	-0.03	0.001417
0.094	-0.03	0.000114
0.09405	-0.04	-0.00161
0.0941	-0.03	-0.00047
0.09415	-0.03	0.000403
0.0942	-0.03	-0.00057
0.09425	-0.03	-0.00022
0.0943	-0.03	-0.00118
0.09435	-0.03	-0.00237
0.0944	-0.02	-0.00059
0.09445	-0.03	0.000534
0.0945	-0.03	-0.00049
0.09455	-0.03	-0.00229
0.0946	-0.03	-0.00063
0.09465	-0.03	-0.00122
0.0947	-0.02	0.001429
0.09475	-0.03	-0.00235
0.0948	-0.03	-0.00041
0.09485	-0.03	0.000173
0.0949	-0.03	-0.00221
0.09495	-0.02	0.002236
0.095	-0.03	-0.00103
0.09505	-0.03	0.000404
0.0951	-0.02	5.79e-05
0.09515	-0.03	-0.00114
0.0952	-0.03	-9.3e-05
0.09525	-0.02	0.002326
0.0953	-0.03	-0.00202
0.09535	-0.02	0.000451
0.0954	-0.02	-0.00097
0.09545	-0.03	-0.00198
0.0955	-0.02	0.00247
0.09555	-0.02	0.000658
0.0956	-0.02	-0.00067
0.09565	-0.02	0.002423
0.0957	-0.02	0.002497
0.09575	-0.02	-0.00209
0.0958	-0.03	-0.00182
0.09585	-0.04	0.000261
0.0959	-0.03	-0.00187
0.09595	-0.03	0.001682
0.096	-0.03	-0.0009
0.09605	-0.02	0.00098
0.0961	-0.02	0.000913
0.09615	-0.03	-0.0023
0.0962	-0.02	0.00118
0.09625	-0.03	-0.00245
0.0963	-0.02	-0.0013
0.09635	-0.02	0.001332
0.0964	-0.03	-0.00166
0.09645	-0.02	0.002145
0.0965	-0.02	-4.8e-05
0.09655	-0.03	0.001974
0.0966	-0.02	-0.00048
0.09665	-0.03	-0.00231
0.0967	-0.03	-0.00019
0.09675	-0.02	0.001478
0.0968	-0.03	0.002153
0.09685	-0.03	0.000618
0.0969	-0.02	-0.0006
0.09695	-0.03	-0.0013
0.097	-0.03	0.002307
0.09705	-0.03	0.00067
0.0971	-0.03	0.000263
0.09715	-0.02	0.002438
0.0972	-0.02	-0.00171
0.09725	-0.03	-0.00026
0.0973	-0.03	-0.00181
0.09735	-0.03	-0.0007
0.0974	-0.03	0.00172
0.09745	-0.02	-0.00121
0.0975	-0.03	0.000697
0.09755	-0.03	-0.00155
0.0976	-0.02	-0.00129
0.09765	-0.03	0.000863
0.0977	-0.02	-4.6e-05
0.09775	-0.02	-0.00067
0.0978	-0.02	-0.00131
0.09785	-0.02	-0.00118
0.0979	-0.02	0.001903
0.09795	-0.02	-0.0016
0.098	-0.01	0.001606
0.09805	-0.02	-0.00069
0.0981	-0.01	-0.00136
0.09815	-0.01	-0.00225
0.0982	-0.02	-0.00221
0.09825	-0.01	0.001879
0.0983	-0.01	0.000994
0.09835	-0.01	0.001738
0.0984	-0.01	0.001214
0.09845	-0.01	0.001658
0.0985	-0.01	0.000921
0.09855	0	-0.0002
0.0986	-0.01	-0.00188
0.09865	0	0.000392
0.0987	0	0.000557
0.09875	0	0.002225
0.0988	0	-0.00025
0.09885	0	0.000653
0.0989	0	0.000749
0.09895	0	-0.00204
0.099	0.01	-0.00181
0.09905	0	0.001436
0.0991	0.01	0.001836
0.09915	0.01	-0.00179
0.0992	0.01	-0.00149
0.09925	0.01	-0.00123
0.0993	0.01	-0.00084
0.09935	0.01	0.00179
0.0994	0.01	-0.00048
0.09945	0.01	0.001885
0.0995	0.01	-0.00113
0.09955	0.02	5.59e-05
0.0996	0.01	0.001783
0.09965	0.02	7.68e-05
0.0997	0.02	-0.00034
0.09975	0.02	-0.00074
0.0998	0.02	0.002083
0.09985	0.02	0.000742
0.0999	0.02	-0.00108
[truncated: 176,509 more rows]

## Sheet: fig2d
Time(s)	Normal	Flaccid paralysis
0	0.07	-0.01
5e-05	0.06	-0.02
0.0001	0.07	-0.03
0.00015	0.08	-0.03
0.0002	0.08	-0.02
0.00025	0.07	-0.02
0.0003	0.06	-0.03
0.00035	0.07	-0.03
0.0004	0.08	-0.03
0.00045	0.08	-0.02
0.0005	0.07	-0.02
0.00055	0.07	-0.03
0.0006	0.08	-0.04
0.00065	0.09	-0.03
0.0007	0.08	-0.02
0.00075	0.07	-0.02
0.0008	0.07	-0.04
0.00085	0.09	-0.03
0.0009	0.09	-0.02
0.00095	0.08	-0.02
0.001	0.07	-0.03
0.00105	0.08	-0.04
0.0011	0.09	-0.04
0.00115	0.09	-0.02
0.0012	0.07	-0.02
0.00125	0.07	-0.04
0.0013	0.08	-0.04
0.00135	0.09	-0.03
0.0014	0.08	-0.02
0.00145	0.07	-0.03
0.0015	0.08	-0.04
0.00155	0.09	-0.04
0.0016	0.09	-0.03
0.00165	0.08	-0.02
0.0017	0.07	-0.03
0.00175	0.08	-0.04
0.0018	0.09	-0.04
0.00185	0.09	-0.03
0.0019	0.08	-0.03
0.00195	0.07	-0.04
0.002	0.08	-0.04
0.00205	0.09	-0.03
0.0021	0.09	-0.02
0.00215	0.08	-0.02
0.0022	0.08	-0.04
0.00225	0.09	-0.04
0.0023	0.1	-0.03
0.00235	0.08	-0.02
0.0024	0.08	-0.03
0.00245	0.08	-0.04
0.0025	0.1	-0.04
0.00255	0.09	-0.02
0.0026	0.08	-0.02
0.00265	0.08	-0.03
0.0027	0.09	-0.04
0.00275	0.1	-0.03
0.0028	0.09	-0.02
0.00285	0.08	-0.02
0.0029	0.08	-0.04
0.00295	0.09	-0.04
0.003	0.09	-0.03
0.00305	0.09	-0.02
0.0031	0.08	-0.02
0.00315	0.08	-0.04
0.0032	0.09	-0.04
0.00325	0.1	-0.03
0.0033	0.09	-0.02
0.00335	0.09	-0.04
0.0034	0.09	-0.04
0.00345	0.11	-0.04
0.0035	0.11	-0.02
0.00355	0.1	-0.02
0.0036	0.09	-0.04
0.00365	0.1	-0.04
0.0037	0.11	-0.03
0.00375	0.1	-0.02
0.0038	0.09	-0.03
0.00385	0.08	-0.04
0.0039	0.1	-0.04
0.00395	0.1	-0.03
0.004	0.1	-0.02
0.00405	0.09	-0.03
0.0041	0.09	-0.04
0.00415	0.1	-0.04
0.0042	0.1	-0.03
0.00425	0.09	-0.02
0.0043	0.09	-0.04
0.00435	0.1	-0.04
0.0044	0.11	-0.04
0.00445	0.1	-0.03
0.0045	0.09	-0.03
0.00455	0.09	-0.04
0.0046	0.1	-0.05
0.00465	0.11	-0.04
0.0047	0.09	-0.03
0.00475	0.09	-0.04
0.0048	0.09	-0.04
0.00485	0.1	-0.04
0.0049	0.1	-0.03
0.00495	0.09	-0.03
0.005	0.09	-0.04
0.00505	0.1	-0.04
0.0051	0.11	-0.04
0.00515	0.1	-0.03
0.0052	0.09	-0.03
0.00525	0.1	-0.04
0.0053	0.11	-0.05
0.00535	0.11	-0.04
0.0054	0.1	-0.03
0.00545	0.09	-0.03
0.0055	0.09	-0.04
0.00555	0.1	-0.04
0.0056	0.11	-0.04
0.00565	0.1	-0.03
0.0057	0.09	-0.03
0.00575	0.1	-0.04
0.0058	0.11	-0.04
0.00585	0.11	-0.03
0.0059	0.1	-0.03
0.00595	0.09	-0.04
0.006	0.1	-0.04
0.00605	0.11	-0.03
0.0061	0.1	-0.02
0.00615	0.09	-0.03
0.0062	0.09	-0.04
0.00625	0.11	-0.04
0.0063	0.11	-0.03
0.00635	0.1	-0.03
0.0064	0.09	-0.04
0.00645	0.1	-0.05
0.0065	0.1	-0.04
0.00655	0.1	-0.03
0.0066	0.09	-0.02
0.00665	0.09	-0.04
0.0067	0.09	-0.04
0.00675	0.1	-0.04
0.0068	0.09	-0.03
0.00685	0.08	-0.03
0.0069	0.08	-0.04
0.00695	0.09	-0.04
0.007	0.1	-0.03
0.00705	0.08	-0.03
0.0071	0.07	-0.03
0.00715	0.08	-0.04
0.0072	0.09	-0.04
0.00725	0.09	-0.03
0.0073	0.08	-0.03
0.00735	0.07	-0.04
0.0074	0.08	-0.05
0.00745	0.09	-0.04
0.0075	0.08	-0.03
0.00755	0.07	-0.03
0.0076	0.07	-0.04
0.00765	0.08	-0.04
0.0077	0.09	-0.03
0.00775	0.08	-0.02
0.0078	0.07	-0.03
0.00785	0.07	-0.04
0.0079	0.09	-0.04
0.00795	0.09	-0.03
0.008	0.08	-0.02
0.00805	0.07	-0.03
0.0081	0.07	-0.05
0.00815	0.09	-0.05
0.0082	0.09	-0.03
0.00825	0.07	-0.04
0.0083	0.07	-0.05
0.00835	0.08	-0.05
0.0084	0.09	-0.04
0.00845	0.08	-0.03
0.0085	0.07	-0.04
0.00855	0.06	-0.05
0.0086	0.08	-0.05
0.00865	0.08	-0.04
0.0087	0.08	-0.03
0.00875	0.07	-0.04
0.0088	0.07	-0.05
0.00885	0.09	-0.05
0.0089	0.08	-0.04
0.00895	0.07	-0.04
0.009	0.07	-0.06
0.00905	0.08	-0.06
0.0091	0.09	-0.05
0.00915	0.08	-0.04
0.0092	0.07	-0.04
0.00925	0.07	-0.05
0.0093	0.08	-0.05
0.00935	0.08	-0.04
0.0094	0.07	-0.03
0.00945	0.07	-0.02
0.0095	0.07	-0.04
0.00955	0.08	-0.04
0.0096	0.08	-0.04
0.00965	0.07	-0.02
0.0097	0.06	-0.02
0.00975	0.07	-0.04
0.0098	0.08	-0.04
0.00985	0.08	-0.03
0.0099	0.07	-0.02
0.00995	0.06	-0.03
0.01	0.07	-0.04
0.01005	0.08	-0.04
0.0101	0.07	-0.03
0.01015	0.06	-0.02
0.0102	0.06	-0.03
0.01025	0.07	-0.04
0.0103	0.08	-0.04
0.01035	0.07	-0.03
0.0104	0.06	-0.02
0.01045	0.06	-0.04
0.0105	0.07	-0.04
0.01055	0.07	-0.04
0.0106	0.06	-0.03
0.01065	0.06	-0.03
0.0107	0.07	-0.04
0.01075	0.08	-0.05
0.0108	0.07	-0.04
0.01085	0.06	-0.03
0.0109	0.06	-0.04
0.01095	0.07	-0.04
0.011	0.08	-0.04
0.01105	0.07	-0.03
0.0111	0.06	-0.03
0.01115	0.07	-0.04
0.0112	0.08	-0.04
0.01125	0.08	-0.04
0.0113	0.07	-0.03
0.01135	0.06	-0.03
0.0114	0.07	-0.04
0.01145	0.08	-0.05
0.0115	0.08	-0.04
0.01155	0.06	-0.03
0.0116	0.06	-0.03
0.01165	0.07	-0.04
0.0117	0.08	-0.04
0.01175	0.07	-0.04
0.0118	0.06	-0.03
0.01185	0.07	-0.03
0.0119	0.08	-0.04
0.01195	0.08	-0.04
0.012	0.07	-0.03
0.01205	0.06	-0.03
0.0121	0.07	-0.04
0.01215	0.08	-0.04
0.0122	0.08	-0.03
0.01225	0.06	-0.02
0.0123	0.06	-0.03
0.01235	0.07	-0.04
0.0124	0.08	-0.04
0.01245	0.07	-0.03
0.0125	0.06	-0.03
0.01255	0.06	-0.04
0.0126	0.07	-0.05
0.01265	0.08	-0.04
0.0127	0.07	-0.03
0.01275	0.06	-0.02
0.0128	0.07	-0.04
0.01285	0.08	-0.04
0.0129	0.08	-0.04
0.01295	0.07	-0.03
0.013	0.06	-0.03
0.01305	0.07	-0.04
0.0131	0.08	-0.04
0.01315	0.07	-0.03
0.0132	0.06	-0.03
0.01325	0.06	-0.03
0.0133	0.07	-0.04
0.01335	0.07	-0.04
0.0134	0.06	-0.03
0.01345	0.05	-0.03
0.0135	0.06	-0.04
0.01355	0.07	-0.05
0.0136	0.07	-0.04
0.01365	0.06	-0.03
0.0137	0.05	-0.03
0.01375	0.06	-0.04
0.0138	0.07	-0.04
0.01385	0.07	-0.03
0.0139	0.06	-0.02
0.01395	0.06	-0.03
0.014	0.07	-0.04
0.01405	0.07	-0.04
0.0141	0.06	-0.03
0.01415	0.05	-0.02
0.0142	0.05	-0.03
0.01425	0.07	-0.05
0.0143	0.07	-0.05
0.01435	0.06	-0.03
0.0144	0.05	-0.04
0.01445	0.06	-0.05
0.0145	0.07	-0.05
0.01455	0.07	-0.04
0.0146	0.06	-0.03
0.01465	0.06	-0.04
0.0147	0.07	-0.05
0.01475	0.08	-0.05
0.0148	0.07	-0.04
0.01485	0.06	-0.03
0.0149	0.06	-0.04
0.01495	0.07	-0.05
0.015	0.08	-0.05
0.01505	0.06	-0.04
0.0151	0.06	-0.04
0.01515	0.06	-0.06
0.0152	0.07	-0.06
0.01525	0.07	-0.05
0.0153	0.06	-0.04
0.01535	0.05	-0.04
0.0154	0.07	-0.05
0.01545	0.08	-0.05
0.0155	0.07	-0.04
0.01555	0.06	-0.03
0.0156	0.06	-0.03
0.01565	0.07	-0.04
0.0157	0.07	-0.05
0.01575	0.06	-0.03
0.0158	0.05	-0.02
0.01585	0.06	-0.04
0.0159	0.07	-0.05
0.01595	0.07	-0.05
0.016	0.06	-0.04
0.01605	0.06	-0.04
0.0161	0.07	-0.05
0.01615	0.08	-0.05
0.0162	0.07	-0.04
0.01625	0.06	-0.03
0.0163	0.06	-0.03
0.01635	0.07	-0.04
0.0164	0.08	-0.04
0.01645	0.07	-0.03
0.0165	0.06	-0.03
0.01655	0.06	-0.03
0.0166	0.07	-0.04
0.01665	0.07	-0.04
0.0167	0.06	-0.03
0.01675	0.05	-0.02
0.0168	0.06	-0.04
0.01685	0.07	-0.04
0.0169	0.07	-0.04
0.01695	0.06	-0.02
0.017	0.05	-0.03
0.01705	0.06	-0.04
0.0171	0.07	-0.04
0.01715	0.06	-0.03
0.0172	0.05	-0.02
0.01725	0.05	-0.03
0.0173	0.06	-0.04
0.01735	0.07	-0.04
0.0174	0.06	-0.02
0.01745	0.05	-0.02
0.0175	0.05	-0.03
0.01755	0.07	-0.03
0.0176	0.06	-0.03
0.01765	0.05	-0.02
0.0177	0.04	-0.02
0.01775	0.05	-0.03
0.0178	0.06	-0.03
0.01785	0.06	-0.02
0.0179	0.04	-0.01
0.01795	0.04	-0.02
0.018	0.06	-0.03
0.01805	0.06	-0.03
0.0181	0.05	-0.02
0.01815	0.05	-0.01
0.0182	0.05	-0.02
0.01825	0.06	-0.03
0.0183	0.07	-0.03
0.01835	0.05	-0.01
0.0184	0.06	-0.01
0.01845	0.06	-0.02
0.0185	0.08	-0.03
0.01855	0.07	-0.02
0.0186	0.06	-0.01
0.01865	0.05	-0.01
0.0187	0.06	-0.03
0.01875	0.06	-0.03
0.0188	0.06	-0.02
0.01885	0.05	-0.01
0.0189	0.05	-0.02
0.01895	0.07	-0.03
0.019	0.07	-0.03
0.01905	0.06	-0.01
0.0191	0.05	-0.01
0.01915	0.06	-0.02
0.0192	0.07	-0.03
0.01925	0.07	-0.02
0.0193	0.06	-0.01
0.01935	0.06	-0.01
0.0194	0.07	-0.02
0.01945	0.08	-0.02
0.0195	0.07	-0.01
0.01955	0.06	0
0.0196	0.06	-0.01
0.01965	0.07	-0.02
0.0197	0.08	-0.02
0.01975	0.07	-0.01
0.0198	0.05	0
0.01985	0.06	-0.02
0.0199	0.08	-0.02
0.01995	0.08	-0.02
0.02	0.07	-0.01
0.02005	0.06	-0.01
0.0201	0.07	-0.02
0.02015	0.08	-0.02
0.0202	0.08	-0.01
0.02025	0.07	0
0.0203	0.06	-0.01
0.02035	0.08	-0.02
0.0204	0.08	-0.02
0.02045	0.08	-0.01
0.0205	0.07	0
0.02055	0.07	-0.01
0.0206	0.08	-0.01
0.02065	0.09	-0.01
0.0207	0.08	0.01
0.02075	0.07	0.01
0.0208	0.08	0
0.02085	0.09	-0.01
0.0209	0.09	0
0.02095	0.07	0
0.021	0.07	0
0.02105	0.08	-0.01
0.0211	0.09	-0.01
0.02115	0.08	0
0.0212	0.07	0.01
0.02125	0.07	0
0.0213	0.09	-0.02
0.02135	0.09	-0.01
0.0214	0.08	0
0.02145	0.07	0.01
0.0215	0.08	-0.01
0.02155	0.09	-0.01
0.0216	0.09	-0.01
0.02165	0.08	0
0.0217	0.07	0
0.02175	0.08	-0.01
0.0218	0.09	-0.01
0.02185	0.09	0
0.0219	0.07	0.01
0.02195	0.07	0
0.022	0.09	-0.01
0.02205	0.09	-0.01
0.0221	0.08	0
0.02215	0.07	0
0.0222	0.08	0
0.02225	0.09	-0.01
0.0223	0.1	-0.01
0.02235	0.08	0.01
0.0224	0.08	0.01
0.02245	0.09	0
0.0225	0.1	-0.01
0.02255	0.09	0
0.0226	0.08	0.01
0.02265	0.08	0
0.0227	0.09	-0.01
0.02275	0.1	-0.01
0.0228	0.08	0
0.02285	0.08	0.01
0.0229	0.08	0
0.02295	0.09	0
0.023	0.1	0
0.02305	0.08	0.01
0.0231	0.08	0.01
0.02315	0.09	0
0.0232	0.1	-0.01
0.02325	0.1	0
0.0233	0.09	0.01
0.02335	0.09	0.01
0.0234	0.1	-0.01
0.02345	0.11	-0.01
0.0235	0.11	0
0.02355	0.09	0.01
0.0236	0.09	0
0.02365	0.1	-0.01
0.0237	0.11	-0.01
0.02375	0.09	0
0.0238	0.09	0.01
0.02385	0.09	-0.01
0.0239	0.1	-0.01
0.02395	0.1	-0.01
0.024	0.09	0
0.02405	0.09	-0.01
0.0241	0.1	-0.02
0.02415	0.11	-0.02
0.0242	0.1	-0.01
0.02425	0.09	-0.01
0.0243	0.09	-0.01
0.02435	0.1	-0.02
0.0244	0.1	-0.02
0.02445	0.1	-0.01
0.0245	0.08	-0.01
0.02455	0.09	-0.02
0.0246	0.1	-0.03
0.02465	0.11	-0.02
0.0247	0.09	-0.02
0.02475	0.09	-0.01
0.0248	0.1	-0.03
0.02485	0.11	-0.03
0.0249	0.1	-0.02
0.02495	0.09	-0.01
0.025	0.09	-0.02
0.02505	0.1	-0.03
0.0251	0.11	-0.03
0.02515	0.11	-0.02
0.0252	0.09	-0.01
0.02525	0.1	-0.02
0.0253	0.11	-0.03
0.02535	0.11	-0.03
0.0254	0.1	-0.01
0.02545	0.08	-0.02
0.0255	0.09	-0.02
0.02555	0.11	-0.03
0.0256	0.11	-0.02
0.02565	0.1	-0.01
0.0257	0.1	-0.02
0.02575	0.11	-0.03
0.0258	0.11	-0.04
0.02585	0.11	-0.02
0.0259	0.09	-0.02
0.02595	0.09	-0.02
0.026	0.1	-0.03
0.02605	0.11	-0.03
0.0261	0.1	-0.02
0.02615	0.09	-0.01
0.0262	0.09	-0.03
0.02625	0.11	-0.03
0.0263	0.11	-0.03
0.02635	0.1	-0.02
0.0264	0.09	-0.02
0.02645	0.1	-0.03
0.0265	0.11	-0.03
0.02655	0.1	-0.02
0.0266	0.09	-0.01
0.02665	0.09	-0.02
0.0267	0.1	-0.04
0.02675	0.1	-0.03
0.0268	0.09	-0.03
0.02685	0.08	-0.02
0.0269	0.08	-0.03
0.02695	0.09	-0.04
0.027	0.1	-0.03
0.02705	0.08	-0.02
0.0271	0.08	-0.02
0.02715	0.08	-0.03
0.0272	0.09	-0.04
0.02725	0.09	-0.03
0.0273	0.08	-0.02
0.02735	0.07	-0.02
0.0274	0.08	-0.04
0.02745	0.09	-0.04
0.0275	0.08	-0.03
0.02755	0.07	-0.02
0.0276	0.07	-0.03
0.02765	0.08	-0.04
0.0277	0.09	-0.04
0.02775	0.08	-0.03
0.0278	0.07	-0.03
0.02785	0.08	-0.04
0.0279	0.09	-0.04
0.02795	0.09	-0.04
0.028	0.07	-0.03
0.02805	0.07	-0.03
0.0281	0.08	-0.04
0.02815	0.09	-0.04
0.0282	0.08	-0.03
0.02825	0.07	-0.02
0.0283	0.07	-0.03
0.02835	0.08	-0.04
0.0284	0.09	-0.04
0.02845	0.07	-0.03
0.0285	0.06	-0.02
0.02855	0.07	-0.03
0.0286	0.08	-0.04
0.02865	0.08	-0.03
0.0287	0.07	-0.02
0.02875	0.07	-0.02
0.0288	0.08	-0.04
0.02885	0.09	-0.04
0.0289	0.08	-0.03
0.02895	0.07	-0.02
0.029	0.07	-0.02
0.02905	0.08	-0.04
0.0291	0.09	-0.04
0.02915	0.08	-0.02
0.0292	0.07	-0.02
0.02925	0.07	-0.03
0.0293	0.08	-0.04
0.02935	0.08	-0.04
0.0294	0.07	-0.02
0.02945	0.06	-0.02
0.0295	0.07	-0.04
0.02955	0.08	-0.04
0.0296	0.08	-0.03
0.02965	0.07	-0.02
0.0297	0.06	-0.03
0.02975	0.08	-0.04
0.0298	0.09	-0.04
0.02985	0.07	-0.03
0.0299	0.05	-0.02
0.02995	0.06	-0.03
0.03	0.08	-0.04
0.03005	0.08	-0.04
0.0301	0.07	-0.03
0.03015	0.06	-0.02
0.0302	0.07	-0.03
0.03025	0.08	-0.04
0.0303	0.07	-0.03
0.03035	0.06	-0.02
0.0304	0.06	-0.02
0.03045	0.07	-0.04
0.0305	0.08	-0.04
0.03055	0.07	-0.03
0.0306	0.06	-0.02
0.03065	0.06	-0.03
0.0307	0.07	-0.04
0.03075	0.08	-0.05
0.0308	0.07	-0.03
0.03085	0.06	-0.03
0.0309	0.06	-0.04
0.03095	0.08	-0.05
0.031	0.08	-0.04
0.03105	0.07	-0.03
0.0311	0.06	-0.03
0.03115	0.07	-0.04
0.0312	0.08	-0.04
0.03125	0.08	-0.04
0.0313	0.06	-0.03
0.03135	0.07	-0.03
0.0314	0.08	-0.04
0.03145	0.08	-0.04
0.0315	0.07	-0.03
0.03155	0.06	-0.03
0.0316	0.07	-0.03
0.03165	0.08	-0.04
0.0317	0.08	-0.04
0.03175	0.07	-0.03
0.0318	0.06	-0.03
0.03185	0.07	-0.04
0.0319	0.08	-0.05
0.03195	0.08	-0.04
0.032	0.06	-0.03
0.03205	0.06	-0.03
0.0321	0.07	-0.04
0.03215	0.08	-0.05
0.0322	0.07	-0.03
0.03225	0.06	-0.03
0.0323	0.06	-0.03
0.03235	0.08	-0.04
0.0324	0.08	-0.04
0.03245	0.07	-0.03
0.0325	0.06	-0.03
0.03255	0.06	-0.04
0.0326	0.08	-0.05
0.03265	0.08	-0.04
0.0327	0.06	-0.02
0.03275	0.06	-0.03
0.0328	0.07	-0.04
0.03285	0.08	-0.04
0.0329	0.07	-0.03
0.03295	0.06	-0.03
0.033	0.06	-0.04
0.03305	0.07	-0.05
0.0331	0.08	-0.05
0.03315	0.07	-0.03
0.0332	0.06	-0.03
0.03325	0.06	-0.03
0.0333	0.07	-0.04
0.03335	0.07	-0.04
0.0334	0.06	-0.03
0.03345	0.05	-0.03
0.0335	0.06	-0.04
0.03355	0.07	-0.04
0.0336	0.07	-0.04
0.03365	0.06	-0.02
0.0337	0.05	-0.03
0.03375	0.07	-0.04
0.0338	0.07	-0.04
0.03385	0.07	-0.04
0.0339	0.06	-0.03
0.03395	0.06	-0.04
0.034	0.07	-0.04
0.03405	0.07	-0.04
0.0341	0.06	-0.03
0.03415	0.06	-0.02
0.0342	0.06	-0.04
0.03425	0.07	-0.05
0.0343	0.07	-0.04
0.03435	0.06	-0.03
0.0344	0.05	-0.04
0.03445	0.07	-0.05
0.0345	0.08	-0.05
0.03455	0.07	-0.04
0.0346	0.06	-0.04
0.03465	0.06	-0.04
0.0347	0.07	-0.06
0.03475	0.08	-0.05
0.0348	0.07	-0.04
0.03485	0.06	-0.04
0.0349	0.06	-0.05
0.03495	0.07	-0.06
0.035	0.07	-0.05
0.03505	0.06	-0.04
0.0351	0.06	-0.04
0.03515	0.06	-0.05
0.0352	0.07	-0.06
0.03525	0.07	-0.05
0.0353	0.05	-0.04
0.03535	0.05	-0.04
0.0354	0.07	-0.05
0.03545	0.08	-0.05
0.0355	0.07	-0.04
0.03555	0.06	-0.03
0.0356	0.06	-0.04
0.03565	0.07	-0.05
0.0357	0.07	-0.04
0.03575	0.06	-0.03
0.0358	0.05	-0.03
0.03585	0.06	-0.04
0.0359	0.07	-0.05
0.03595	0.07	-0.05
0.036	0.06	-0.04
0.03605	0.05	-0.04
0.0361	0.07	-0.05
0.03615	0.07	-0.05
0.0362	0.07	-0.04
0.03625	0.06	-0.03
0.0363	0.06	-0.03
0.03635	0.07	-0.05
0.0364	0.08	-0.04
0.03645	0.06	-0.03
0.0365	0.06	-0.03
0.03655	0.06	-0.04
0.0366	0.07	-0.04
0.03665	0.07	-0.04
0.0367	0.06	-0.03
0.03675	0.05	-0.02
0.0368	0.07	-0.04
0.03685	0.07	-0.04
0.0369	0.07	-0.03
0.03695	0.06	-0.02
0.037	0.05	-0.03
0.03705	0.06	-0.04
0.0371	0.07	-0.04
0.03715	0.06	-0.03
0.0372	0.05	-0.02
0.03725	0.05	-0.03
0.0373	0.06	-0.04
0.03735	0.06	-0.04
0.0374	0.05	-0.02
0.03745	0.05	-0.02
0.0375	0.06	-0.03
0.03755	0.07	-0.03
0.0376	0.06	-0.03
0.03765	0.05	-0.02
0.0377	0.04	-0.02
0.03775	0.05	-0.03
0.0378	0.06	-0.03
0.03785	0.05	-0.02
0.0379	0.04	-0.01
0.03795	0.04	-0.02
0.038	0.06	-0.03
0.03805	0.06	-0.03
0.0381	0.05	-0.02
0.03815	0.05	-0.01
0.0382	0.05	-0.02
0.03825	0.07	-0.03
0.0383	0.07	-0.02
0.03835	0.06	-0.01
0.0384	0.05	-0.01
0.03845	0.07	-0.03
0.0385	0.08	-0.03
0.03855	0.07	-0.02
0.0386	0.06	-0.01
0.03865	0.05	-0.02
0.0387	0.06	-0.03
0.03875	0.06	-0.03
0.0388	0.05	-0.01
0.03885	0.05	-0.01
0.0389	0.05	-0.02
0.03895	0.07	-0.03
0.039	0.07	-0.02
0.03905	0.06	-0.01
0.0391	0.06	-0.01
0.03915	0.07	-0.02
0.0392	0.07	-0.03
0.03925	0.07	-0.02
0.0393	0.06	-0.01
0.03935	0.05	-0.01
0.0394	0.07	-0.02
0.03945	0.08	-0.02
0.0395	0.07	-0.01
0.03955	0.06	0
0.0396	0.06	-0.02
0.03965	0.08	-0.03
0.0397	0.08	-0.02
0.03975	0.07	-0.01
0.0398	0.06	-0.01
0.03985	0.06	-0.02
0.0399	0.08	-0.02
0.03995	0.08	-0.01
0.04	0.06	0
0.04005	0.06	-0.01
0.0401	0.07	-0.02
0.04015	0.08	-0.02
0.0402	0.08	-0.01
0.04025	0.07	-0.01
0.0403	0.07	-0.01
0.04035	0.08	-0.02
0.0404	0.08	-0.02
0.04045	0.07	0
0.0405	0.07	0
0.04055	0.07	-0.01
0.0406	0.09	-0.01
0.04065	0.08	-0.01
0.0407	0.07	0.01
0.04075	0.07	0.01
0.0408	0.08	-0.01
0.04085	0.09	-0.01
0.0409	0.08	-0.01
0.04095	0.07	0
0.041	0.07	-0.01
0.04105	0.08	-0.01
0.0411	0.09	-0.01
0.04115	0.08	0
0.0412	0.07	0.01
0.04125	0.08	0
0.0413	0.09	-0.01
0.04135	0.09	-0.01
0.0414	0.08	0
0.04145	0.07	0
0.0415	0.08	-0.01
0.04155	0.09	-0.01
0.0416	0.09	0
0.04165	0.07	0.01
0.0417	0.07	0
0.04175	0.09	-0.02
0.0418	0.09	-0.01
0.04185	0.08	0
0.0419	0.07	0.01
0.04195	0.08	0
0.042	0.09	-0.01
0.04205	0.09	-0.01
0.0421	0.08	0
0.04215	0.07	0.01
0.0422	0.08	-0.01
0.04225	0.1	-0.01
0.0423	0.09	0
0.04235	0.08	0.01
0.0424	0.08	0.01
0.04245	0.09	-0.01
0.0425	0.1	-0.01
0.04255	0.09	0.01
0.0426	0.08	0.01
0.04265	0.08	0
0.0427	0.09	-0.01
0.04275	0.1	-0.01
0.0428	0.08	0
0.04285	0.08	0.01
0.0429	0.08	0
0.04295	0.09	0
0.043	0.09	0
0.04305	0.08	0.01
0.0431	0.07	0.01
0.04315	0.09	0
0.0432	0.1	-0.01
0.04325	0.09	0
0.0433	0.08	0.01
0.04335	0.09	0
0.0434	0.1	-0.01
0.04345	0.11	-0.01
0.0435	0.1	0
0.04355	0.09	0.01
0.0436	0.09	0
0.04365	0.1	-0.01
0.0437	0.1	0
0.04375	0.09	0
0.0438	0.09	0
0.04385	0.09	-0.01
0.0439	0.1	-0.01
0.04395	0.1	0
0.044	0.09	0
0.04405	0.09	-0.01
0.0441	0.1	-0.02
0.04415	0.11	-0.02
0.0442	0.1	-0.01
0.04425	0.09	-0.01
0.0443	0.09	-0.02
0.04435	0.1	-0.02
0.0444	0.11	-0.03
0.04445	0.09	-0.01
0.0445	0.09	-0.01
0.04455	0.09	-0.02
0.0446	0.1	-0.03
0.04465	0.1	-0.02
0.0447	0.09	-0.01
0.04475	0.09	-0.01
0.0448	0.09	-0.03
0.04485	0.11	-0.03
0.0449	0.1	-0.02
0.04495	0.09	-0.01
0.045	0.09	-0.02
0.04505	0.1	-0.03
0.0451	0.11	-0.03
0.04515	0.1	-0.02
0.0452	0.09	-0.01
0.04525	0.1	-0.02
0.0453	0.11	-0.03
0.04535	0.11	-0.02
0.0454	0.09	-0.01
0.04545	0.09	-0.01
0.0455	0.1	-0.03
0.04555	0.11	-0.03
0.0456	0.11	-0.02
0.04565	0.09	-0.01
0.0457	0.1	-0.02
0.04575	0.11	-0.03
0.0458	0.11	-0.04
0.04585	0.1	-0.02
0.0459	0.09	-0.01
0.04595	0.09	-0.03
0.046	0.11	-0.03
0.04605	0.11	-0.02
0.0461	0.1	-0.02
0.04615	0.09	-0.01
0.0462	0.1	-0.03
0.04625	0.11	-0.03
0.0463	0.11	-0.02
0.04635	0.09	-0.02
0.0464	0.09	-0.02
0.04645	0.1	-0.03
0.0465	0.1	-0.03
0.04655	0.1	-0.02
0.0466	0.09	-0.01
0.04665	0.09	-0.03
0.0467	0.1	-0.04
0.04675	0.1	-0.04
0.0468	0.08	-0.02
0.04685	0.08	-0.02
0.0469	0.08	-0.03
0.04695	0.09	-0.04
0.047	0.09	-0.03
0.04705	0.08	-0.02
0.0471	0.08	-0.02
0.04715	0.08	-0.04
0.0472	0.09	-0.04
0.04725	0.09	-0.03
0.0473	0.07	-0.02
0.04735	0.07	-0.03
0.0474	0.08	-0.04
0.04745	0.09	-0.04
0.0475	0.08	-0.03
0.04755	0.07	-0.02
0.0476	0.07	-0.03
0.04765	0.09	-0.04
0.0477	0.09	-0.04
0.04775	0.08	-0.03
0.0478	0.07	-0.03
0.04785	0.08	-0.04
0.0479	0.09	-0.04
0.04795	0.08	-0.04
0.048	0.07	-0.03
0.04805	0.07	-0.03
0.0481	0.08	-0.05
0.04815	0.09	-0.04
0.0482	0.08	-0.03
0.04825	0.07	-0.02
0.0483	0.07	-0.03
0.04835	0.09	-0.04
0.0484	0.08	-0.03
0.04845	0.07	-0.02
0.0485	0.06	-0.02
0.04855	0.07	-0.03
0.0486	0.09	-0.04
0.04865	0.08	-0.03
0.0487	0.07	-0.02
0.04875	0.07	-0.02
0.0488	0.08	-0.04
0.04885	0.09	-0.04
0.0489	0.08	-0.02
0.04895	0.07	-0.02
0.049	0.07	-0.03
0.04905	0.08	-0.04
0.0491	0.08	-0.04
0.04915	0.07	-0.02
0.0492	0.07	-0.02
0.04925	0.07	-0.03
0.0493	0.08	-0.04
0.04935	0.08	-0.03
0.0494	0.07	-0.02
0.04945	0.06	-0.02
0.0495	0.08	-0.04
0.04955	0.08	-0.04
0.0496	0.08	-0.03
0.04965	0.07	-0.02
0.0497	0.06	-0.03
0.04975	0.08	-0.04
0.0498	0.08	-0.04
0.04985	0.07	-0.02
0.0499	0.06	-0.02
0.04995	0.07	-0.03
0.05	0.08	-0.04
0.05005	0.08	-0.03
0.0501	0.06	-0.02
0.05015	0.06	-0.03
0.0502	0.07	-0.04
0.05025	0.08	-0.04
0.0503	0.07	-0.03
0.05035	0.06	-0.02
0.0504	0.06	-0.03
0.05045	0.07	-0.04
0.0505	0.08	-0.04
0.05055	0.07	-0.03
0.0506	0.06	-0.03
0.05065	0.06	-0.03
0.0507	0.07	-0.05
0.05075	0.08	-0.05
0.0508	0.06	-0.03
0.05085	0.06	-0.03
0.0509	0.06	-0.04
0.05095	0.08	-0.04
0.051	0.07	-0.03
0.05105	0.07	-0.03
0.0511	0.06	-0.03
0.05115	0.07	-0.04
0.0512	0.08	-0.05
0.05125	0.08	-0.03
0.0513	0.06	-0.03
0.05135	0.07	-0.03
0.0514	0.08	-0.04
0.05145	0.08	-0.04
0.0515	0.07	-0.03
0.05155	0.06	-0.03
0.0516	0.07	-0.04
0.05165	0.08	-0.04
0.0517	0.08	-0.04
0.05175	0.07	-0.03
0.0518	0.06	-0.03
0.05185	0.07	-0.04
0.0519	0.08	-0.04
0.05195	0.08	-0.04
0.052	0.06	-0.02
0.05205	0.06	-0.03
0.0521	0.07	-0.04
0.05215	0.08	-0.04
0.0522	0.07	-0.03
0.05225	0.06	-0.02
0.0523	0.06	-0.03
0.05235	0.08	-0.04
0.0524	0.08	-0.04
0.05245	0.06	-0.03
0.0525	0.06	-0.03
0.05255	0.07	-0.04
0.0526	0.08	-0.05
0.05265	0.08	-0.03
0.0527	0.06	-0.02
0.05275	0.06	-0.03
0.0528	0.07	-0.04
0.05285	0.08	-0.04
0.0529	0.07	-0.03
0.05295	0.06	-0.03
0.053	0.06	-0.04
0.05305	0.08	-0.04
0.0531	0.08	-0.04
0.05315	0.07	-0.03
0.0532	0.06	-0.03
0.05325	0.07	-0.04
0.0533	0.07	-0.04
0.05335	0.07	-0.04
0.0534	0.06	-0.03
0.05345	0.05	-0.03
0.0535	0.06	-0.04
0.05355	0.06	-0.04
0.0536	0.06	-0.03
0.05365	0.05	-0.03
0.0537	0.06	-0.03
0.05375	0.07	-0.05
0.0538	0.07	-0.04
0.05385	0.06	-0.03
0.0539	0.05	-0.03
0.05395	0.06	-0.04
0.054	0.07	-0.04
0.05405	0.07	-0.04
0.0541	0.06	-0.03
0.05415	0.06	-0.03
0.0542	0.07	-0.04
0.05425	0.07	-0.05
0.0543	0.07	-0.04
0.05435	0.06	-0.03
0.0544	0.05	-0.04
0.05445	0.07	-0.05
0.0545	0.07	-0.05
0.05455	0.07	-0.04
0.0546	0.06	-0.04
0.05465	0.06	-0.03
0.0547	0.07	-0.01
0.05475	0.08	-0.01
0.0548	0.06	-0.02
0.05485	0.06	-0.03
0.0549	0.06	-0.02
0.05495	0.08	-0.01
0.055	0.07	-0.01
0.05505	0.06	-0.02
0.0551	0.06	-0.02
0.05515	0.07	-0.02
0.0552	0.07	0
0.05525	0.06	-0.01
0.0553	0.05	-0.02
0.05535	0.05	-0.02
0.0554	0.07	-0.01
0.05545	0.08	0
0.0555	0.07	-0.01
0.05555	0.06	-0.02
0.0556	0.06	-0.02
0.05565	0.07	-0.01
0.0557	0.07	-0.01
0.05575	0.06	-0.02
0.0558	0.06	-0.02
0.05585	0.06	-0.02
0.0559	0.07	-0.01
0.05595	0.07	-0.01
0.056	0.06	-0.02
0.05605	0.06	-0.02
0.0561	0.07	-0.01
0.05615	0.08	0
0.0562	0.06	-0.01
0.05625	0.06	-0.01
0.0563	0.06	-0.01
0.05635	0.07	0
0.0564	0.07	0.01
0.05645	0.06	0
0.0565	0.06	-0.01
0.05655	0.07	-0.01
0.0566	0.07	0
0.05665	0.07	0
0.0567	0.06	-0.01
0.05675	0.06	-0.02
0.0568	0.07	-0.01
0.05685	0.08	0.01
0.0569	0.07	0
0.05695	0.05	-0.01
0.057	0.06	-0.01
0.05705	0.06	0
0.0571	0.07	0.01
0.05715	0.05	0
0.0572	0.05	-0.02
0.05725	0.05	-0.01
0.0573	0.07	0
0.05735	0.06	0.01
0.0574	0.05	-0.01
0.05745	0.05	-0.02
0.0575	0.06	-0.01
0.05755	0.07	0
0.0576	0.06	0
0.05765	0.05	-0.01
0.0577	0.05	-0.01
0.05775	0.06	0
0.0578	0.06	0.01
0.05785	0.05	0
0.0579	0.04	-0.01
0.05795	0.05	-0.01
0.058	0.06	0
0.05805	0.06	0.01
0.0581	0.05	0
0.05815	0.05	-0.01
0.0582	0.06	0
0.05825	0.07	0.01
0.0583	0.06	0.01
0.05835	0.06	-0.01
0.0584	0.06	-0.01
0.05845	0.07	0
0.0585	0.08	0.01
0.05855	0.06	0.01
0.0586	0.05	-0.01
0.05865	0.05	0
0.0587	0.06	0.01
0.05875	0.06	0.01
0.0588	0.05	0
0.05885	0.05	-0.01
0.0589	0.06	0
0.05895	0.07	0.01
0.059	0.07	0.01
0.05905	0.06	0
0.0591	0.05	-0.01
0.05915	0.07	0
0.0592	0.08	0.01
0.05925	0.07	0.01
0.0593	0.06	-0.01
0.05935	0.06	-0.01
0.0594	0.07	0
0.05945	0.08	0.01
0.0595	0.07	0
0.05955	0.06	-0.01
0.0596	0.06	-0.01
0.05965	0.08	0
0.0597	0.07	0
0.05975	0.06	-0.01
0.0598	0.06	-0.02
0.05985	0.07	-0.02
0.0599	0.08	-0.01
0.05995	0.07	-0.01
0.06	0.06	-0.02
0.06005	0.06	-0.03
0.0601	0.08	-0.01
0.06015	0.08	-0.01
0.0602	0.07	-0.01
0.06025	0.06	-0.03
0.0603	0.07	-0.03
0.06035	0.08	-0.02
0.0604	0.08	-0.01
0.06045	0.07	-0.02
0.0605	0.07	-0.03
0.06055	0.08	-0.03
0.0606	0.09	-0.01
0.06065	0.08	-0.01
0.0607	0.07	-0.03
0.06075	0.07	-0.03
0.0608	0.08	-0.02
0.06085	0.08	-0.01
0.0609	0.08	-0.02
0.06095	0.07	-0.03
0.061	0.07	-0.03
0.06105	0.08	-0.02
0.0611	0.09	-0.01
0.06115	0.08	-0.02
0.0612	0.07	-0.03
0.06125	0.07	-0.03
0.0613	0.09	-0.02
0.06135	0.08	-0.02
0.0614	0.07	-0.03
0.06145	0.07	-0.04
0.0615	0.08	-0.03
0.06155	0.09	-0.02
0.0616	0.08	-0.02
0.06165	0.07	-0.03
0.0617	0.08	-0.03
0.06175	0.09	-0.02
0.0618	0.09	-0.01
0.06185	0.08	-0.02
0.0619	0.07	-0.03
0.06195	0.08	-0.03
0.062	0.09	-0.02
0.06205	0.09	-0.02
0.0621	0.08	-0.03
0.06215	0.08	-0.03
0.0622	0.09	-0.03
0.06225	0.1	-0.02
0.0623	0.09	-0.02
0.06235	0.08	-0.03
0.0624	0.08	-0.04
0.06245	0.09	-0.03
0.0625	0.1	-0.02
0.06255	0.09	-0.02
0.0626	0.08	-0.04
0.06265	0.08	-0.03
0.0627	0.09	-0.02
0.06275	0.09	-0.02
0.0628	0.08	-0.03
0.06285	0.08	-0.04
0.0629	0.09	-0.04
0.06295	0.09	-0.02
0.063	0.09	-0.02
0.06305	0.08	-0.04
0.0631	0.08	-0.04
0.06315	0.09	-0.03
0.0632	0.1	-0.02
0.06325	0.09	-0.03
0.0633	0.09	-0.04
0.06335	0.09	-0.04
0.0634	0.11	-0.03
0.06345	0.11	-0.02
0.0635	0.1	-0.03
0.06355	0.09	-0.04
0.0636	0.1	-0.04
0.06365	0.1	-0.03
0.0637	0.1	-0.03
0.06375	0.09	-0.04
0.0638	0.09	-0.04
0.06385	0.1	-0.03
0.0639	0.11	-0.02
0.06395	0.1	-0.02
0.064	0.09	-0.04
0.06405	0.09	-0.04
0.0641	0.1	-0.03
0.06415	0.11	-0.02
0.0642	0.09	-0.03
0.06425	0.09	-0.04
0.0643	0.09	-0.04
0.06435	0.1	-0.02
0.0644	0.1	-0.02
0.06445	0.09	-0.03
0.0645	0.09	-0.04
0.06455	0.1	-0.03
0.0646	0.11	-0.02
0.06465	0.1	-0.02
0.0647	0.09	-0.04
0.06475	0.09	-0.04
0.0648	0.1	-0.03
0.06485	0.1	-0.02
0.0649	0.1	-0.02
0.06495	0.09	-0.04
0.065	0.09	-0.04
0.06505	0.11	-0.03
0.0651	0.11	-0.02
0.06515	0.1	-0.04
0.0652	0.09	-0.04
0.06525	0.1	-0.04
0.0653	0.11	-0.02
0.06535	0.1	-0.02
0.0654	0.09	-0.04
0.06545	0.08	-0.04
0.0655	0.1	-0.03
0.06555	0.11	-0.02
0.0656	0.1	-0.03
0.06565	0.09	-0.04
0.0657	0.1	-0.04
0.06575	0.11	-0.03
0.0658	0.11	-0.02
0.06585	0.1	-0.03
0.0659	0.09	-0.04
0.06595	0.1	-0.04
0.066	0.11	-0.03
0.06605	0.1	-0.02
0.0661	0.09	-0.04
0.06615	0.09	-0.04
0.0662	0.1	-0.04
0.06625	0.11	-0.03
0.0663	0.1	-0.03
0.06635	0.09	-0.04
0.0664	0.09	-0.05
0.06645	0.1	-0.04
0.0665	0.11	-0.03
0.06655	0.1	-0.04
0.0666	0.09	-0.04
0.06665	0.09	-0.04
0.0667	0.1	-0.03
0.06675	0.1	-0.03
0.0668	0.08	-0.04
0.06685	0.08	-0.04
0.0669	0.09	-0.04
0.06695	0.09	-0.03
0.067	0.09	-0.03
0.06705	0.08	-0.04
0.0671	0.07	-0.05
0.06715	0.08	-0.04
0.0672	0.09	-0.03
0.06725	0.08	-0.03
0.0673	0.07	-0.04
0.06735	0.07	-0.04
0.0674	0.08	-0.04
0.06745	0.09	-0.03
0.0675	0.07	-0.03
0.06755	0.07	-0.04
0.0676	0.08	-0.04
0.06765	0.09	-0.03
0.0677	0.08	-0.03
0.06775	0.07	-0.04
0.0678	0.07	-0.04
0.06785	0.08	-0.03
0.0679	0.09	-0.02
0.06795	0.08	-0.03
0.068	0.07	-0.04
0.06805	0.07	-0.04
0.0681	0.08	-0.03
0.06815	0.09	-0.03
0.0682	0.08	-0.04
0.06825	0.07	-0.05
0.0683	0.07	-0.04
0.06835	0.08	-0.03
0.0684	0.08	-0.02
0.06845	0.06	-0.04
0.0685	0.06	-0.04
0.06855	0.08	-0.04
0.0686	0.08	-0.03
0.06865	0.08	-0.03
0.0687	0.07	-0.04
0.06875	0.07	-0.04
0.0688	0.08	-0.03
0.06885	0.08	-0.03
0.0689	0.08	-0.03
0.06895	0.07	-0.04
0.069	0.07	-0.04
0.06905	0.08	-0.03
0.0691	0.08	-0.03
0.06915	0.07	-0.04
0.0692	0.07	-0.05
0.06925	0.07	-0.04
0.0693	0.08	-0.03
0.06935	0.08	-0.03
0.0694	0.07	-0.04
0.06945	0.06	-0.04
0.0695	0.07	-0.03
0.06955	0.08	-0.02
0.0696	0.07	-0.03
0.06965	0.06	-0.04
0.0697	0.06	-0.04
0.06975	0.08	-0.03
0.0698	0.08	-0.02
0.06985	0.07	-0.03
0.0699	0.06	-0.05
0.06995	0.07	-0.05
0.07	0.08	-0.03
0.07005	0.08	-0.04
0.0701	0.06	-0.05
0.07015	0.06	-0.05
0.0702	0.07	-0.04
0.07025	0.08	-0.03
0.0703	0.07	-0.04
0.07035	0.06	-0.05
0.0704	0.06	-0.05
0.07045	0.07	-0.04
0.0705	0.08	-0.03
0.07055	0.07	-0.04
0.0706	0.06	-0.05
0.07065	0.06	-0.05
0.0707	0.07	-0.04
0.07075	0.07	-0.04
0.0708	0.06	-0.06
0.07085	0.06	-0.06
0.0709	0.07	-0.05
0.07095	0.08	-0.04
0.071	0.07	-0.04
0.07105	0.06	-0.05
0.0711	0.06	-0.05
0.07115	0.08	-0.04
0.0712	0.08	-0.03
0.07125	0.07	-0.03
0.0713	0.06	-0.04
0.07135	0.07	-0.05
0.0714	0.08	-0.03
0.07145	0.08	-0.02
0.0715	0.07	-0.04
0.07155	0.06	-0.05
0.0716	0.07	-0.05
0.07165	0.08	-0.04
0.0717	0.08	-0.04
0.07175	0.06	-0.05
0.0718	0.06	-0.05
0.07185	0.07	-0.04
0.0719	0.08	-0.03
0.07195	0.07	-0.03
0.072	0.06	-0.04
0.07205	0.06	-0.04
0.0721	0.08	-0.03
0.07215	0.08	-0.03
0.0722	0.06	-0.03
0.07225	0.06	-0.04
0.0723	0.07	-0.04
0.07235	0.08	-0.03
0.0724	0.07	-0.02
0.07245	0.06	-0.04
0.0725	0.06	-0.04
0.07255	0.07	-0.04
0.0726	0.08	-0.02
0.07265	0.07	-0.03
0.0727	0.06	-0.04
0.07275	0.06	-0.04
0.0728	0.07	-0.03
0.07285	0.08	-0.02
0.0729	0.07	-0.03
0.07295	0.06	-0.04
0.073	0.06	-0.04
0.07305	0.08	-0.02
0.0731	0.07	-0.02
0.07315	0.06	-0.03
0.0732	0.06	-0.03
0.07325	0.07	-0.03
0.0733	0.07	-0.02
0.07335	0.07	-0.02
0.0734	0.06	-0.03
0.07345	0.05	-0.03
0.0735	0.06	-0.02
0.07355	0.07	-0.01
0.0736	0.06	-0.02
0.07365	0.05	-0.03
0.0737	0.06	-0.03
0.07375	0.07	-0.02
0.0738	0.07	-0.01
0.07385	0.06	-0.02
0.0739	0.05	-0.03
0.07395	0.06	-0.03
0.074	0.07	-0.01
0.07405	0.07	-0.01
0.0741	0.06	-0.02
0.07415	0.05	-0.03
0.0742	0.07	-0.02
0.07425	0.07	-0.01
0.0743	0.06	-0.01
0.07435	0.06	-0.03
0.0744	0.06	-0.03
0.07445	0.07	-0.02
0.0745	0.07	-0.01
0.07455	0.06	-0.02
0.0746	0.06	-0.03
0.07465	0.06	-0.03
0.0747	0.07	-0.01
0.07475	0.07	-0.01
0.0748	0.06	-0.02
0.07485	0.06	-0.03
0.0749	0.07	-0.02
0.07495	0.08	-0.01
0.075	0.07	-0.01
0.07505	0.06	-0.02
0.0751	0.06	-0.02
0.07515	0.07	-0.01
0.0752	0.07	0
0.07525	0.06	-0.01
0.0753	0.05	-0.02
0.07535	0.06	-0.02
0.0754	0.08	-0.01
0.07545	0.07	0
0.0755	0.06	-0.02
0.07555	0.05	-0.02
0.0756	0.07	-0.02
0.07565	0.07	-0.01
0.0757	0.07	-0.01
0.07575	0.06	-0.02
0.0758	0.06	-0.02
0.07585	0.07	-0.01
0.0759	0.07	0
0.07595	0.07	-0.01
0.076	0.06	-0.02
0.07605	0.06	-0.02
0.0761	0.07	-0.01
0.07615	0.07	0
0.0762	0.06	-0.01
0.07625	0.06	-0.01
0.0763	0.06	-0.01
0.07635	0.07	0.01
0.0764	0.07	0.01
0.07645	0.06	0
0.0765	0.05	-0.01
0.07655	0.07	0
0.0766	0.07	0
0.07665	0.07	0
0.0767	0.05	-0.01
0.07675	0.06	-0.01
0.0768	0.07	0
0.07685	0.08	0.01
0.0769	0.06	0
0.07695	0.05	-0.02
0.077	0.06	-0.01
0.07705	0.07	0
0.0771	0.06	0.01
0.07715	0.05	-0.01
0.0772	0.05	-0.01
0.07725	0.05	-0.01
0.0773	0.07	0
0.07735	0.06	0
0.0774	0.05	-0.01
0.07745	0.05	-0.01
0.0775	0.06	0
0.07755	0.07	0.01
0.0776	0.05	0
0.07765	0.04	-0.01
0.0777	0.04	-0.01
0.07775	0.06	0
0.0778	0.06	0
0.07785	0.05	0
0.0779	0.04	-0.01
0.07795	0.05	-0.01
0.078	0.06	0.01
0.07805	0.06	0.01
0.0781	0.04	0
0.07815	0.05	-0.01
0.0782	0.06	0
0.07825	0.07	0.01
0.0783	0.06	0
0.07835	0.06	-0.01
0.0784	0.06	-0.01
0.07845	0.07	0
0.0785	0.07	0.01
0.07855	0.06	0
0.0786	0.05	0
0.07865	0.05	0
0.0787	0.06	0.01
0.07875	0.06	0.01
0.0788	0.05	0
0.07885	0.05	-0.01
0.0789	0.06	0
0.07895	0.07	0.01
0.079	0.07	0.01
0.07905	0.06	-0.01
0.0791	0.06	-0.01
0.07915	0.07	0
0.0792	0.07	0.01
0.07925	0.06	0
0.0793	0.06	-0.01
0.07935	0.06	-0.01
0.0794	0.08	0
0.07945	0.08	0.01
0.0795	0.06	-0.01
0.07955	0.05	-0.01
0.0796	0.07	-0.01
0.07965	0.08	0
0.0797	0.07	-0.01
0.07975	0.06	-0.02
0.0798	0.06	-0.02
0.07985	0.07	-0.01
0.0799	0.08	-0.01
0.07995	0.07	-0.01
0.08	0.06	-0.02
0.08005	0.07	-0.02
0.0801	0.08	-0.01
0.08015	0.08	-0.01
0.0802	0.07	-0.02
0.08025	0.07	-0.03
0.0803	0.07	-0.02
0.08035	0.08	-0.02
0.0804	0.08	-0.01
0.08045	0.07	-0.03
0.0805	0.07	-0.03
0.08055	0.08	-0.02
0.0806	0.09	-0.01
0.08065	0.08	-0.02
0.0807	0.07	-0.03
0.08075	0.07	-0.03
0.0808	0.08	-0.02
0.08085	0.09	-0.01
0.0809	0.08	-0.02
0.08095	0.07	-0.03
0.081	0.08	-0.03
0.08105	0.09	-0.01
0.0811	0.08	-0.02
0.08115	0.07	-0.02
0.0812	0.07	-0.03
0.08125	0.08	-0.02
0.0813	0.09	-0.01
0.08135	0.08	-0.02
0.0814	0.07	-0.03
0.08145	0.07	-0.04
0.0815	0.09	-0.02
0.08155	0.09	-0.02
0.0816	0.08	-0.02
0.08165	0.07	-0.03
0.0817	0.08	-0.03
0.08175	0.09	-0.02
0.0818	0.09	-0.01
0.08185	0.08	-0.03
0.0819	0.07	-0.03
0.08195	0.08	-0.03
0.082	0.09	-0.02
0.08205	0.09	-0.02
0.0821	0.08	-0.03
0.08215	0.08	-0.03
0.0822	0.09	-0.02
0.08225	0.1	-0.01
0.0823	0.09	-0.02
0.08235	0.07	-0.04
0.0824	0.08	-0.03
0.08245	0.09	-0.03
0.0825	0.09	-0.02
0.08255	0.08	-0.03
0.0826	0.08	-0.04
0.08265	0.08	-0.03
0.0827	0.1	-0.02
0.08275	0.09	-0.02
0.0828	0.08	-0.03
0.08285	0.08	-0.04
0.0829	0.09	-0.03
0.08295	0.1	-0.02
0.083	0.09	-0.02
0.08305	0.08	-0.04
0.0831	0.08	-0.04
0.08315	0.1	-0.03
0.0832	0.09	-0.02
0.08325	0.09	-0.03
0.0833	0.09	-0.04
0.08335	0.09	-0.04
0.0834	0.11	-0.03
0.08345	0.11	-0.03
0.0835	0.09	-0.04
0.08355	0.09	-0.04
0.0836	0.1	-0.04
0.08365	0.11	-0.03
0.0837	0.1	-0.03
0.08375	0.09	-0.04
0.0838	0.09	-0.04
0.08385	0.1	-0.03
0.0839	0.11	-0.02
0.08395	0.09	-0.03
0.084	0.09	-0.04
0.08405	0.09	-0.04
0.0841	0.11	-0.03
0.08415	0.1	-0.02
0.0842	0.09	-0.03
0.08425	0.09	-0.04
0.0843	0.1	-0.03
0.08435	0.1	-0.02
0.0844	0.1	-0.02
0.08445	0.09	-0.04
0.0845	0.09	-0.04
0.08455	0.1	-0.03
0.0846	0.11	-0.02
0.08465	0.1	-0.02
0.0847	0.09	-0.04
0.08475	0.09	-0.04
0.0848	0.1	-0.02
0.08485	0.11	-0.02
0.0849	0.09	-0.03
0.08495	0.09	-0.04
0.085	0.1	-0.04
0.08505	0.11	-0.02
0.0851	0.11	-0.02
0.08515	0.1	-0.04
0.0852	0.09	-0.04
0.08525	0.1	-0.03
0.0853	0.11	-0.02
0.08535	0.1	-0.03
0.0854	0.09	-0.04
0.08545	0.09	-0.04
0.0855	0.11	-0.03
0.08555	0.11	-0.02
0.0856	0.1	-0.03
0.08565	0.09	-0.04
0.0857	0.1	-0.04
0.08575	0.11	-0.03
0.0858	0.11	-0.02
0.08585	0.09	-0.03
0.0859	0.09	-0.04
0.08595	0.1	-0.03
0.086	0.11	-0.02
0.08605	0.1	-0.02
0.0861	0.09	-0.04
0.08615	0.09	-0.04
0.0862	0.1	-0.03
0.08625	0.11	-0.02
0.0863	0.1	-0.03
0.08635	0.09	-0.04
0.0864	0.09	-0.05
0.08645	0.1	-0.03
0.0865	0.1	-0.03
0.08655	0.09	-0.04
0.0866	0.08	-0.05
0.08665	0.09	-0.04
0.0867	0.1	-0.03
0.08675	0.09	-0.03
0.0868	0.08	-0.04
0.08685	0.08	-0.04
0.0869	0.09	-0.04
0.08695	0.1	-0.03
0.087	0.09	-0.03
0.08705	0.08	-0.04
0.0871	0.08	-0.04
0.08715	0.09	-0.03
0.0872	0.09	-0.03
0.08725	0.08	-0.03
0.0873	0.07	-0.04
0.08735	0.08	-0.04
0.0874	0.09	-0.03
0.08745	0.08	-0.03
0.0875	0.07	-0.04
0.08755	0.07	-0.05
0.0876	0.08	-0.04
0.08765	0.09	-0.03
0.0877	0.08	-0.03
0.08775	0.07	-0.04
0.0878	0.07	-0.05
0.08785	0.08	-0.03
0.0879	0.09	-0.03
0.08795	0.08	-0.03
0.088	0.07	-0.04
0.08805	0.07	-0.04
0.0881	0.09	-0.03
0.08815	0.09	-0.03
0.0882	0.07	-0.04
0.08825	0.07	-0.05
0.0883	0.08	-0.04
0.08835	0.09	-0.02
0.0884	0.08	-0.03
0.08845	0.06	-0.04
0.0885	0.06	-0.04
0.08855	0.07	-0.03
0.0886	0.08	-0.03
0.08865	0.08	-0.04
0.0887	0.07	-0.05
0.08875	0.07	-0.05
0.0888	0.09	-0.03
0.08885	0.09	-0.03
0.0889	0.07	-0.03
0.08895	0.07	-0.04
0.089	0.08	-0.04
0.08905	0.09	-0.03
0.0891	0.08	-0.03
0.08915	0.07	-0.04
0.0892	0.07	-0.04
0.08925	0.08	-0.04
0.0893	0.09	-0.02
0.08935	0.08	-0.03
0.0894	0.06	-0.04
0.08945	0.06	-0.04
0.0895	0.08	-0.04
0.08955	0.08	-0.03
0.0896	0.07	-0.04
0.08965	0.06	-0.04
0.0897	0.07	-0.04
0.08975	0.08	-0.03
0.0898	0.08	-0.02
0.08985	0.07	-0.04
0.0899	0.06	-0.05
0.08995	0.07	-0.04
0.09	0.08	-0.03
0.09005	0.07	-0.04
0.0901	0.06	-0.05
0.09015	0.06	-0.05
0.0902	0.07	-0.04
0.09025	0.08	-0.04
0.0903	0.07	-0.04
0.09035	0.06	-0.06
0.0904	0.06	-0.05
0.09045	0.07	-0.04
0.0905	0.08	-0.04
0.09055	0.06	-0.05
0.0906	0.06	-0.06
0.09065	0.07	-0.05
0.0907	0.08	-0.04
0.09075	0.07	-0.04
0.0908	0.06	-0.05
0.09085	0.06	-0.06
0.0909	0.08	-0.05
0.09095	0.08	-0.04
0.091	0.07	-0.04
0.09105	0.06	-0.05
0.0911	0.07	-0.05
0.09115	0.08	-0.04
0.0912	0.08	-0.03
0.09125	0.07	-0.04
0.0913	0.06	-0.05
0.09135	0.07	-0.04
0.0914	0.08	-0.03
0.09145	0.08	-0.03
0.0915	0.06	-0.04
0.09155	0.06	-0.05
0.0916	0.07	-0.05
0.09165	0.08	-0.04
0.0917	0.07	-0.04
0.09175	0.06	-0.05
0.0918	0.06	-0.05
0.09185	0.08	-0.04
0.0919	0.08	-0.03
0.09195	0.07	-0.03
0.092	0.06	-0.05
0.09205	0.07	-0.04
0.0921	0.08	-0.03
0.09215	0.08	-0.03
0.0922	0.06	-0.04
0.09225	0.06	-0.04
0.0923	0.07	-0.04
0.09235	0.08	-0.03
0.0924	0.07	-0.02
0.09245	0.06	-0.04
0.0925	0.06	-0.04
0.09255	0.07	-0.03
0.0926	0.08	-0.02
0.09265	0.07	-0.03
0.0927	0.06	-0.04
0.09275	0.06	-0.04
0.0928	0.08	-0.03
0.09285	0.08	-0.02
0.0929	0.06	-0.03
0.09295	0.05	-0.04
0.093	0.07	-0.04
0.09305	0.08	-0.02
0.0931	0.08	-0.02
0.09315	0.06	-0.03
0.0932	0.06	-0.03
0.09325	0.07	-0.03
0.0933	0.08	-0.02
0.09335	0.07	-0.02
0.0934	0.05	-0.03
0.09345	0.05	-0.03
0.0935	0.07	-0.02
0.09355	0.07	-0.01
0.0936	0.06	-0.02
0.09365	0.06	-0.03
0.0937	0.06	-0.03
0.09375	0.07	-0.02
0.0938	0.07	-0.01
0.09385	0.06	-0.02
0.0939	0.05	-0.03
0.09395	0.06	-0.02
0.094	0.07	-0.01
0.09405	0.07	-0.01
0.0941	0.05	-0.03
0.09415	0.06	-0.03
0.0942	0.07	-0.02
0.09425	0.07	-0.01
0.0943	0.06	-0.02
0.09435	0.05	-0.03
0.0944	0.06	-0.03
0.09445	0.07	-0.01
0.0945	0.07	-0.01
0.09455	0.06	-0.02
0.0946	0.06	-0.03
0.09465	0.06	-0.02
0.0947	0.08	-0.01
0.09475	0.07	-0.01
0.0948	0.06	-0.02
0.09485	0.06	-0.03
0.0949	0.07	-0.02
0.09495	0.08	-0.01
0.095	0.07	-0.01
0.09505	0.05	-0.02
0.0951	0.06	-0.02
0.09515	0.07	-0.01
0.0952	0.07	0
0.09525	0.06	-0.02
0.0953	0.05	-0.03
0.09535	0.07	-0.02
0.0954	0.08	-0.01
0.09545	0.07	-0.01
0.0955	0.06	-0.02
0.09555	0.06	-0.02
0.0956	0.07	-0.01
0.09565	0.07	0
0.0957	0.06	-0.01
0.09575	0.05	-0.02
0.0958	0.06	-0.02
0.09585	0.07	-0.01
0.0959	0.07	-0.01
0.09595	0.06	-0.01
0.096	0.06	-0.02
0.09605	0.06	-0.02
0.0961	0.07	0
0.09615	0.07	0
0.0962	0.06	-0.01
0.09625	0.06	-0.01
0.0963	0.07	-0.01
0.09635	0.07	0.01
0.0964	0.07	0.01
0.09645	0.06	-0.01
0.0965	0.06	-0.01
0.09655	0.07	-0.01
0.0966	0.07	0
0.09665	0.06	-0.01
0.0967	0.06	-0.01
0.09675	0.06	-0.01
0.0968	0.07	0
0.09685	0.07	0.01
0.0969	0.06	0
0.09695	0.05	-0.01
0.097	0.06	-0.01
0.09705	0.07	0
0.0971	0.06	0
0.09715	0.05	-0.01
0.0972	0.04	-0.01
0.09725	0.06	0
0.0973	0.07	0.01
0.09735	0.06	0
0.0974	0.05	-0.02
0.09745	0.05	-0.01
0.0975	0.06	0
0.09755	0.06	0.01
0.0976	0.05	0
0.09765	0.05	-0.01
0.0977	0.05	-0.01
0.09775	0.06	0
0.0978	0.06	0.01
0.09785	0.04	-0.01
0.0979	0.04	-0.01
0.09795	0.05	0
0.098	0.06	0.01
0.09805	0.06	0.01
0.0981	0.05	-0.01
0.09815	0.05	-0.01
0.0982	0.07	0.01
0.09825	0.07	0.01
0.0983	0.06	0
0.09835	0.06	-0.01
0.0984	0.06	-0.01
0.09845	0.08	0
0.0985	0.07	0.01
0.09855	0.06	0
0.0986	0.05	0
0.09865	0.06	0
0.0987	0.06	0.01
0.09875	0.06	0.01
0.0988	0.05	0
0.09885	0.05	-0.01
0.0989	0.06	0
0.09895	0.07	0.01
0.099	0.06	0
0.09905	0.05	-0.01
0.0991	0.06	-0.01
0.09915	0.07	0
0.0992	0.07	0.01
0.09925	0.06	0
0.0993	0.06	-0.01
0.09935	0.07	0
0.0994	0.08	0
0.09945	0.07	0
0.0995	0.06	-0.01
0.09955	0.06	-0.01
0.0996	0.07	0
0.09965	0.08	0
0.0997	0.07	-0.01
0.09975	0.06	-0.02
0.0998	0.06	-0.02
0.09985	0.08	-0.01
0.0999	0.08	-0.01
[truncated: 176,509 more rows]

## Sheet: fig2e
Time(s)	μV
0	8.55
0.0005	-1.22
0.001	-10.99
0.0015	-24.43
0.002	-36.64
0.0025	-39.08
0.003	-47.63
0.0035	-51.29
0.004	-48.85
0.0045	-45.19
0.005	-43.97
0.0055	-42.75
0.006	-41.52
0.0065	-35.42
0.007	-34.2
0.0075	-37.86
0.008	-37.86
0.0085	-40.3
0.009	-40.3
0.0095	-40.3
0.01	-45.19
0.0105	-48.85
0.011	-50.07
0.0115	-48.85
0.012	-51.29
0.0125	-50.07
0.013	-48.85
0.0135	-53.74
0.014	-48.85
0.0145	-47.63
0.015	-39.08
0.0155	-39.08
0.016	-40.3
0.0165	-40.3
0.017	-35.42
0.0175	-34.2
0.018	-31.75
0.0185	-31.75
0.019	-30.53
0.0195	-30.53
0.02	-35.42
0.0205	-37.86
0.021	-34.2
0.0215	-36.64
0.022	-42.75
0.0225	-45.19
0.023	-47.63
0.0235	-43.97
0.024	-31.75
0.0245	-36.64
0.025	-32.98
0.0255	-30.53
0.026	-32.98
0.0265	-39.08
0.027	-34.2
0.0275	-31.75
0.028	-31.75
0.0285	-37.86
0.029	-36.64
0.0295	-32.98
0.03	-39.08
0.0305	-36.64
0.031	-32.98
0.0315	-31.75
0.032	-30.53
0.0325	-28.09
0.033	-34.2
0.0335	-31.75
0.034	-31.75
0.0345	-32.98
0.035	-32.98
0.0355	-29.31
0.036	-25.65
0.0365	-23.2
0.037	-34.2
0.0375	-39.08
0.038	-40.3
0.0385	-46.41
0.039	-46.41
0.0395	-43.97
0.04	-39.08
0.0405	-13.43
0.041	9.77
0.0415	31.75
0.042	62.29
0.0425	87.93
0.043	105.03
0.0435	125.79
0.044	142.89
0.0445	155.11
0.045	170.98
0.0455	181.97
0.046	203.96
0.0465	221.06
0.047	223.5
0.0475	234.49
0.048	252.81
0.0485	272.35
0.049	302.88
0.0495	345.63
0.05	343.19
0.0505	247.92
0.051	112.36
0.0515	-51.29
0.052	-170.98
0.0525	-216.17
0.053	-236.93
0.0535	-227.16
0.054	-205.18
0.0545	-174.65
0.055	-153.88
0.0555	-139.23
0.056	-119.69
0.0565	-91.6
0.057	-75.72
0.0575	-58.62
0.058	-45.19
0.0585	-31.75
0.059	-19.54
0.0595	-15.88
0.06	-8.55
0.0605	2.44
0.061	14.66
0.0615	20.76
0.062	25.65
0.0625	24.43
0.063	39.08
0.0635	47.63
0.064	51.29
0.0645	51.29
0.065	57.4
0.0655	57.4
0.066	62.29
0.0665	63.51
0.067	68.39
0.0675	67.17
0.068	63.51
0.0685	62.29
0.069	69.61
0.0695	69.61
0.07	69.61
0.0705	67.17
0.071	65.95
0.0715	68.39
0.072	70.84
0.0725	67.17
0.073	70.84
0.0735	80.61
0.074	78.16
0.0745	73.28
0.075	81.83
0.0755	83.05
0.076	80.61
0.0765	76.94
0.077	74.5
0.0775	74.5
0.078	65.95
0.0785	59.84
0.079	56.18
0.0795	54.96
0.08	52.52
0.0805	50.07
0.081	46.41
0.0815	54.96
0.082	62.29
0.0825	54.96
0.083	46.41
0.0835	51.29
0.084	48.85
0.0845	45.19
0.085	42.75
0.0855	43.97
0.086	45.19
0.0865	39.08
0.087	32.98
0.0875	32.98
0.088	35.42
0.0885	29.31
0.089	31.75
0.0895	26.87
0.09	29.31
0.0905	30.53
0.091	25.65
0.0915	17.1
0.092	13.43
0.0925	6.11
0.093	1.22
0.0935	1.22
0.094	0
0.0945	0
0.095	-1.22
0.0955	-4.89
0.096	-3.66
0.0965	-2.44
0.097	-4.89
0.0975	-4.89
0.098	-3.66
0.0985	-7.33
0.099	-6.11
0.0995	-13.43
0.1	-17.1
0.1005	-15.88
0.101	-14.66
0.1015	-12.21
0.102	-10.99
0.1025	-7.33
0.103	-10.99
0.1035	-9.77
0.104	-14.66
0.1045	-9.77
0.105	-9.77
0.1055	-15.88
0.106	-20.76
0.1065	-21.98
0.107	-21.98
0.1075	-21.98
0.108	-20.76
0.1085	-15.88
0.109	-17.1
0.1095	-21.98
0.11	-21.98
0.1105	-20.76
0.111	-30.53
0.1115	-29.31
0.112	-24.43
0.1125	-28.09
0.113	-29.31
0.1135	-32.98
0.114	-37.86
0.1145	-37.86
0.115	-39.08
0.1155	-48.85
0.116	-42.75
0.1165	-39.08
0.117	-35.42
0.1175	-39.08
0.118	-39.08
0.1185	-31.75
0.119	-25.65
0.1195	-30.53
0.12	-37.86
0.1205	-43.97
0.121	-41.52
0.1215	-34.2
0.122	-32.98
0.1225	-31.75
0.123	-30.53
0.1235	-29.31
0.124	-32.98
0.1245	-37.86
0.125	-41.52
0.1255	-36.64
0.126	-39.08
0.1265	-46.41
0.127	-41.52
0.1275	-41.52
0.128	-46.41
0.1285	-43.97
0.129	-47.63
0.1295	-45.19
0.13	-45.19
0.1305	-50.07
0.131	-54.96
0.1315	-50.07
0.132	-52.52
0.1325	-52.52
0.133	-51.29
0.1335	-50.07
0.134	-47.63
0.1345	-51.29
0.135	-56.18
0.1355	-53.74
0.136	-52.52
0.1365	-53.74
0.137	-56.18
0.1375	-57.4
0.138	-52.52
0.1385	-56.18
0.139	-61.06
0.1395	-62.29
0.14	-57.4
0.1405	-58.62
0.141	-67.17
0.1415	-62.29
0.142	-53.74
0.1425	-48.85
0.143	-50.07
0.1435	-54.96
0.144	-52.52
0.1445	-52.52
0.145	-53.74
0.1455	-57.4
0.146	-56.18
0.1465	-56.18
0.147	-52.52
0.1475	-57.4
0.148	-57.4
0.1485	-52.52
0.149	-54.96
0.1495	-52.52
0.15	-51.29
0.1505	-50.07
0.151	-47.63
0.1515	-46.41
0.152	-51.29
0.1525	-47.63
0.153	-42.75
0.1535	-45.19
0.154	-53.74
0.1545	-48.85
0.155	-47.63
0.1555	-50.07
0.156	-52.52
0.1565	-48.85
0.157	-52.52
0.1575	-52.52
0.158	-54.96
0.1585	-50.07
0.159	-50.07
0.1595	-53.74
0.16	-51.29
0.1605	-52.52
0.161	-47.63
0.1615	-46.41
0.162	-52.52
0.1625	-54.96
0.163	-46.41
0.1635	-47.63
0.164	-51.29
0.1645	-47.63
0.165	-43.97
0.1655	-43.97
0.166	-42.75
0.1665	-46.41
0.167	-43.97
0.1675	-40.3
0.168	-42.75
0.1685	-41.52
0.169	-40.3
0.1695	-39.08
0.17	-40.3
0.1705	-40.3
0.171	-31.75
0.1715	-20.76
0.172	-15.88
0.1725	-7.33
0.173	6.11
0.1735	19.54
0.174	29.31
0.1745	32.98
0.175	25.65
0.1755	32.98
0.176	34.2
0.1765	30.53
0.177	34.2
0.1775	34.2
0.178	31.75
0.1785	30.53
0.179	28.09
0.1795	30.53
0.18	29.31
0.1805	17.1
0.181	6.11
0.1815	-3.66
0.182	-13.43
0.1825	-21.98
0.183	-32.98
0.1835	-40.3
0.184	-42.75
0.1845	-50.07
0.185	-50.07
0.1855	-46.41
0.186	-42.75
0.1865	-45.19
0.187	-40.3
0.1875	-40.3
0.188	-34.2
0.1885	-39.08
0.189	-42.75
0.1895	-47.63
0.19	-40.3
0.1905	-39.08
0.191	-40.3
0.1915	-41.52
0.192	-42.75
0.1925	-36.64
0.193	-39.08
0.1935	-43.97
0.194	-40.3
0.1945	-40.3
0.195	-40.3
0.1955	-41.52
0.196	-42.75
0.1965	-42.75
0.197	-42.75
0.1975	-43.97
0.198	-39.08
0.1985	-37.86
0.199	-42.75
0.1995	-41.52
0.2	-39.08
0.2005	-37.86
0.201	-32.98
0.2015	-34.2
0.202	-35.42
0.2025	-31.75
0.203	-32.98
0.2035	-37.86
0.204	-37.86
0.2045	-35.42
0.205	-31.75
0.2055	-32.98
0.206	-37.86
0.2065	-40.3
0.207	-32.98
0.2075	-29.31
0.208	-25.65
0.2085	-21.98
0.209	-21.98
0.2095	-24.43
0.21	-28.09
0.2105	-31.75
0.211	-29.31
0.2115	-32.98
0.212	-32.98
0.2125	-21.98
0.213	-21.98
0.2135	-28.09
0.214	-23.2
0.2145	-25.65
0.215	-21.98
0.2155	-18.32
0.216	-17.1
0.2165	-24.43
0.217	-28.09
0.2175	-30.53
0.218	-26.87
0.2185	-30.53
0.219	-30.53
0.2195	-28.09
0.22	-30.53
0.2205	-30.53
0.221	-13.43
0.2215	12.21
0.222	34.2
0.2225	63.51
0.223	87.93
0.2235	113.58
0.224	135.56
0.2245	146.56
0.225	159.99
0.2255	175.87
0.226	191.74
0.2265	208.84
0.227	219.83
0.2275	227.16
0.228	229.6
0.2285	239.37
0.229	257.69
0.2295	289.45
0.23	321.2
0.2305	354.18
0.231	304.1
0.2315	183.19
0.232	40.3
0.2325	-109.92
0.233	-197.85
0.2335	-227.16
0.234	-233.27
0.2345	-216.17
0.235	-189.3
0.2355	-163.65
0.236	-140.45
0.2365	-119.69
0.237	-101.37
0.2375	-79.38
0.238	-54.96
0.2385	-41.52
0.239	-25.65
0.2395	-9.77
0.24	1.22
0.2405	10.99
0.241	21.98
0.2415	26.87
0.242	26.87
0.2425	31.75
0.243	42.75
0.2435	50.07
0.244	61.06
0.2445	62.29
0.245	67.17
0.2455	64.73
0.246	72.06
0.2465	80.61
0.247	78.16
0.2475	78.16
0.248	86.71
0.2485	83.05
0.249	83.05
0.2495	90.38
0.25	91.6
0.2505	95.26
0.251	101.37
0.2515	92.82
0.252	87.93
0.2525	89.15
0.253	90.38
0.2535	91.6
0.254	89.15
0.2545	91.6
0.255	96.48
0.2555	94.04
0.256	87.93
0.2565	94.04
0.257	91.6
0.2575	85.49
0.258	79.38
0.2585	76.94
0.259	79.38
0.2595	79.38
0.26	75.72
0.2605	74.5
0.261	76.94
0.2615	72.06
0.262	73.28
0.2625	70.84
0.263	58.62
0.2635	62.29
0.264	58.62
0.2645	54.96
0.265	59.84
0.2655	56.18
0.266	50.07
0.2665	45.19
0.267	45.19
0.2675	47.63
0.268	46.41
0.2685	42.75
0.269	43.97
0.2695	41.52
0.27	31.75
0.2705	28.09
0.271	28.09
0.2715	32.98
0.272	37.86
0.2725	36.64
0.273	31.75
0.2735	32.98
0.274	28.09
0.2745	21.98
0.275	20.76
0.2755	18.32
0.276	17.1
0.2765	13.43
0.277	17.1
0.2775	19.54
0.278	13.43
0.2785	12.21
0.279	9.77
0.2795	12.21
0.28	18.32
0.2805	19.54
0.281	19.54
0.2815	21.98
0.282	18.32
0.2825	8.55
0.283	4.89
0.2835	1.22
0.284	4.89
0.2845	2.44
0.285	3.66
0.2855	-1.22
0.286	0
0.2865	-2.44
0.287	1.22
0.2875	6.11
0.288	3.66
0.2885	-1.22
0.289	-1.22
0.2895	-3.66
0.29	-2.44
0.2905	2.44
0.291	-1.22
0.2915	-2.44
0.292	0
0.2925	-1.22
0.293	-2.44
0.2935	-1.22
0.294	0
0.2945	-6.11
0.295	-8.55
0.2955	-19.54
0.296	-13.43
0.2965	-10.99
0.297	-10.99
0.2975	-9.77
0.298	-10.99
0.2985	-9.77
0.299	-12.21
0.2995	-13.43
0.3	-14.66
0.3005	-8.55
0.301	-6.11
0.3015	-8.55
0.302	-14.66
0.3025	-19.54
0.303	-17.1
0.3035	-8.55
0.304	-9.77
0.3045	-9.77
0.305	-7.33
0.3055	-12.21
0.306	-13.43
0.3065	-14.66
0.307	-10.99
0.3075	-13.43
0.308	-20.76
0.3085	-24.43
0.309	-24.43
0.3095	-26.87
0.31	-26.87
0.3105	-25.65
0.311	-29.31
0.3115	-29.31
0.312	-24.43
0.3125	-28.09
0.313	-23.2
0.3135	-18.32
0.314	-19.54
0.3145	-18.32
0.315	-21.98
0.3155	-21.98
0.316	-23.2
0.3165	-26.87
0.317	-24.43
0.3175	-24.43
0.318	-29.31
0.3185	-31.75
0.319	-28.09
0.3195	-25.65
0.32	-23.2
0.3205	-19.54
0.321	-25.65
0.3215	-21.98
0.322	-18.32
0.3225	-21.98
0.323	-23.2
0.3235	-24.43
0.324	-31.75
0.3245	-26.87
0.325	-31.75
0.3255	-29.31
0.326	-26.87
0.3265	-26.87
0.327	-28.09
0.3275	-19.54
0.328	-21.98
0.3285	-19.54
0.329	-20.76
0.3295	-19.54
0.33	-19.54
0.3305	-20.76
0.331	-21.98
0.3315	-20.76
0.332	-18.32
0.3325	-20.76
0.333	-19.54
0.3335	-21.98
0.334	-21.98
0.3345	-21.98
0.335	-23.2
0.3355	-20.76
0.336	-18.32
0.3365	-23.2
0.337	-26.87
0.3375	-34.2
0.338	-36.64
0.3385	-25.65
0.339	-28.09
0.3395	-31.75
0.34	-28.09
0.3405	-25.65
0.341	-28.09
0.3415	-25.65
0.342	-26.87
0.3425	-21.98
0.343	-15.88
0.3435	-15.88
0.344	-13.43
0.3445	-10.99
0.345	-20.76
0.3455	-20.76
0.346	-20.76
0.3465	-14.66
0.347	-12.21
0.3475	-14.66
0.348	-10.99
0.3485	-9.77
0.349	-10.99
0.3495	-8.55
0.35	-1.22
0.3505	-1.22
0.351	-2.44
0.3515	2.44
0.352	6.11
0.3525	19.54
0.353	34.2
0.3535	40.3
0.354	46.41
0.3545	58.62
0.355	62.29
0.3555	61.06
0.356	63.51
0.3565	68.39
0.357	69.61
0.3575	65.95
0.358	64.73
0.3585	67.17
0.359	64.73
0.3595	64.73
0.36	57.4
0.3605	40.3
0.361	26.87
0.3615	28.09
0.362	19.54
0.3625	7.33
0.363	-1.22
0.3635	-10.99
0.364	-21.98
0.3645	-21.98
0.365	-21.98
0.3655	-20.76
0.366	-14.66
0.3665	-15.88
0.367	-12.21
0.3675	-10.99
0.368	-12.21
0.3685	-10.99
0.369	-13.43
0.3695	-19.54
0.37	-21.98
0.3705	-25.65
0.371	-24.43
0.3715	-17.1
0.372	-19.54
0.3725	-21.98
0.373	-21.98
0.3735	-19.54
0.374	-19.54
0.3745	-23.2
0.375	-28.09
0.3755	-21.98
0.376	-21.98
0.3765	-23.2
0.377	-20.76
0.3775	-18.32
0.378	-15.88
0.3785	-15.88
0.379	-21.98
0.3795	-17.1
0.38	-13.43
0.3805	-13.43
0.381	-13.43
0.3815	-18.32
0.382	-17.1
0.3825	-17.1
0.383	-14.66
0.3835	-17.1
0.384	-12.21
0.3845	-15.88
0.385	-19.54
0.3855	-19.54
0.386	-21.98
0.3865	-21.98
0.387	-15.88
0.3875	-19.54
0.388	-15.88
0.3885	-15.88
0.389	-21.98
0.3895	-19.54
0.39	-15.88
0.3905	-18.32
0.391	-18.32
0.3915	-17.1
0.392	-18.32
0.3925	-19.54
0.393	-18.32
0.3935	-12.21
0.394	-8.55
0.3945	-10.99
0.395	-14.66
0.3955	-12.21
0.396	-13.43
0.3965	-13.43
0.397	-10.99
0.3975	-14.66
0.398	-14.66
0.3985	-10.99
0.399	-9.77
0.3995	-7.33
0.4	-7.33
0.4005	-3.66
0.401	12.21
0.4015	25.65
0.402	41.52
0.4025	74.5
0.403	105.03
0.4035	125.79
0.404	149
0.4045	166.1
0.405	178.31
0.4055	196.63
0.406	210.06
0.4065	234.49
0.407	254.03
0.4075	258.92
0.408	263.8
0.4085	262.58
0.409	274.79
0.4095	293.11
0.41	313.87
0.4105	344.41
0.411	311.43
0.4115	194.19
0.412	46.41
0.4125	-111.14
0.413	-207.62
0.4135	-236.93
0.414	-240.6
0.4145	-223.5
0.415	-189.3
0.4155	-155.11
0.416	-134.34
0.4165	-109.92
0.417	-87.93
0.4175	-67.17
0.418	-47.63
0.4185	-41.52
0.419	-25.65
0.4195	-6.11
0.42	3.66
0.4205	14.66
0.421	26.87
0.4215	40.3
0.422	47.63
0.4225	54.96
0.423	61.06
0.4235	63.51
0.424	69.61
0.4245	68.39
0.425	69.61
0.4255	79.38
0.426	83.05
0.4265	84.27
0.427	89.15
0.4275	97.7
0.428	101.37
0.4285	95.26
0.429	92.82
0.4295	100.15
0.43	101.37
0.4305	101.37
0.431	103.81
0.4315	100.15
0.432	109.92
0.4325	112.36
0.433	109.92
0.4335	108.7
0.434	116.02
0.4345	109.92
0.435	102.59
0.4355	103.81
0.436	105.03
0.4365	103.81
0.437	97.7
0.4375	94.04
0.438	96.48
0.4385	90.38
0.439	87.93
0.4395	89.15
0.44	89.15
0.4405	90.38
0.441	90.38
0.4415	85.49
0.442	78.16
0.4425	80.61
0.443	75.72
0.4435	73.28
0.444	72.06
0.4445	65.95
0.445	67.17
0.4455	63.51
0.446	61.06
0.4465	64.73
0.447	62.29
0.4475	59.84
0.448	58.62
0.4485	56.18
0.449	53.74
0.4495	51.29
0.45	41.52
0.4505	41.52
0.451	40.3
0.4515	34.2
0.452	34.2
0.4525	41.52
0.453	42.75
0.4535	42.75
0.454	39.08
0.4545	32.98
0.455	31.75
0.4555	32.98
0.456	28.09
0.4565	29.31
0.457	25.65
0.4575	26.87
0.458	20.76
0.4585	15.88
0.459	12.21
0.4595	17.1
0.46	9.77
0.4605	10.99
0.461	15.88
0.4615	18.32
0.462	15.88
0.4625	15.88
0.463	15.88
0.4635	20.76
0.464	14.66
0.4645	9.77
0.465	9.77
0.4655	7.33
0.466	3.66
0.4665	3.66
0.467	3.66
0.4675	4.89
0.468	0
0.4685	-8.55
0.469	-6.11
0.4695	-1.22
0.47	-3.66
0.4705	-7.33
0.471	-9.77
0.4715	-8.55
0.472	-7.33
0.4725	-6.11
0.473	-9.77
0.4735	-4.89
0.474	-4.89
0.4745	-10.99
0.475	-17.1
0.4755	-12.21
0.476	-9.77
0.4765	-10.99
0.477	-13.43
0.4775	-8.55
0.478	-12.21
0.4785	-10.99
0.479	-9.77
0.4795	-14.66
0.48	-8.55
0.4805	-1.22
0.481	-8.55
0.4815	-14.66
0.482	-17.1
0.4825	-18.32
0.483	-20.76
0.4835	-20.76
0.484	-19.54
0.4845	-18.32
0.485	-17.1
0.4855	-21.98
0.486	-23.2
0.4865	-19.54
0.487	-17.1
0.4875	-19.54
0.488	-18.32
0.4885	-19.54
0.489	-23.2
0.4895	-28.09
0.49	-23.2
0.4905	-13.43
0.491	-14.66
0.4915	-17.1
0.492	-18.32
0.4925	-18.32
0.493	-23.2
0.4935	-26.87
0.494	-30.53
0.4945	-29.31
0.495	-25.65
0.4955	-30.53
0.496	-34.2
0.4965	-30.53
0.497	-30.53
0.4975	-28.09
0.498	-30.53
0.4985	-26.87
0.499	-26.87
0.4995	-32.98
0.5	-32.98
0.5005	-30.53
0.501	-28.09
0.5015	-26.87
0.502	-26.87
0.5025	-29.31
0.503	-25.65
0.5035	-24.43
0.504	-28.09
0.5045	-32.98
0.505	-29.31
0.5055	-29.31
0.506	-28.09
0.5065	-29.31
0.507	-26.87
0.5075	-26.87
0.508	-31.75
0.5085	-32.98
0.509	-29.31
0.5095	-29.31
0.51	-30.53
0.5105	-32.98
0.511	-32.98
0.5115	-28.09
0.512	-29.31
0.5125	-34.2
0.513	-34.2
0.5135	-26.87
0.514	-30.53
0.5145	-31.75
0.515	-29.31
0.5155	-28.09
0.516	-25.65
0.5165	-28.09
0.517	-23.2
0.5175	-18.32
0.518	-21.98
0.5185	-25.65
0.519	-20.76
0.5195	-17.1
0.52	-12.21
0.5205	-13.43
0.521	-24.43
0.5215	-24.43
0.522	-18.32
0.5225	-26.87
0.523	-36.64
0.5235	-24.43
0.524	-23.2
0.5245	-28.09
0.525	-36.64
0.5255	-35.42
0.526	-34.2
0.5265	-35.42
0.527	-32.98
0.5275	-26.87
0.528	-24.43
0.5285	-24.43
0.529	-25.65
0.5295	-25.65
0.53	-18.32
0.5305	-12.21
0.531	-13.43
0.5315	-14.66
0.532	-10.99
0.5325	-7.33
0.533	0
0.5335	12.21
0.534	23.2
0.5345	37.86
0.535	36.64
0.5355	37.86
0.536	47.63
0.5365	53.74
0.537	52.52
0.5375	50.07
0.538	54.96
0.5385	56.18
0.539	51.29
0.5395	47.63
0.54	50.07
0.5405	45.19
0.541	40.3
0.5415	30.53
0.542	15.88
0.5425	4.89
0.543	-6.11
0.5435	-10.99
0.544	-20.76
0.5445	-23.2
0.545	-30.53
0.5455	-31.75
0.546	-34.2
0.5465	-26.87
0.547	-21.98
0.5475	-26.87
0.548	-28.09
0.5485	-21.98
0.549	-20.76
0.5495	-21.98
0.55	-23.2
0.5505	-35.42
0.551	-34.2
0.5515	-29.31
0.552	-31.75
0.5525	-35.42
0.553	-35.42
0.5535	-42.75
0.554	-43.97
0.5545	-41.52
0.555	-36.64
0.5555	-35.42
0.556	-36.64
0.5565	-37.86
0.557	-28.09
0.5575	-32.98
0.558	-36.64
0.5585	-34.2
0.559	-32.98
0.5595	-32.98
0.56	-32.98
0.5605	-36.64
0.561	-34.2
0.5615	-29.31
0.562	-35.42
0.5625	-41.52
0.563	-32.98
0.5635	-30.53
0.564	-36.64
0.5645	-35.42
0.565	-32.98
0.5655	-31.75
0.566	-35.42
0.5665	-37.86
0.567	-30.53
0.5675	-29.31
0.568	-34.2
0.5685	-37.86
0.569	-35.42
0.5695	-31.75
0.57	-30.53
0.5705	-34.2
0.571	-35.42
0.5715	-29.31
0.572	-30.53
0.5725	-31.75
0.573	-29.31
0.5735	-30.53
0.574	-30.53
0.5745	-29.31
0.575	-32.98
0.5755	-30.53
0.576	-26.87
0.5765	-23.2
0.577	-23.2
0.5775	-21.98
0.578	-19.54
0.5785	-20.76
0.579	-28.09
0.5795	-30.53
0.58	-30.53
0.5805	-31.75
0.581	-20.76
0.5815	-14.66
0.582	-3.66
0.5825	10.99
0.583	35.42
0.5835	57.4
0.584	86.71
0.5845	112.36
0.585	130.68
0.5855	145.33
0.586	163.65
0.5865	186.86
0.587	207.62
0.5875	228.38
0.588	249.15
0.5885	258.92
0.589	261.36
0.5895	273.57
0.59	295.55
0.5905	315.1
0.591	344.41
0.5915	365.17
0.592	294.33
0.5925	161.21
0.593	-1.22
0.5935	-159.99
0.594	-245.48
0.5945	-262.58
0.595	-256.47
0.5955	-228.38
0.596	-203.96
0.5965	-169.76
0.597	-145.33
0.5975	-124.57
0.598	-98.93
0.5985	-79.38
0.599	-64.73
0.5995	-43.97
0.6	-25.65
0.6005	-12.21
0.601	0
0.6015	7.33
0.602	8.55
0.6025	15.88
0.603	24.43
0.6035	29.31
0.604	32.98
0.6045	32.98
0.605	41.52
0.6055	48.85
0.606	45.19
0.6065	53.74
0.607	57.4
0.6075	62.29
0.608	68.39
0.6085	74.5
0.609	85.49
0.6095	91.6
0.61	89.15
0.6105	85.49
0.611	90.38
0.6115	92.82
0.612	91.6
0.6125	91.6
0.613	85.49
0.6135	81.83
0.614	79.38
0.6145	76.94
0.615	86.71
0.6155	94.04
0.616	87.93
0.6165	89.15
0.617	87.93
0.6175	85.49
0.618	83.05
0.6185	76.94
0.619	69.61
0.6195	68.39
0.62	59.84
0.6205	58.62
0.621	58.62
0.6215	61.06
0.622	63.51
0.6225	64.73
0.623	56.18
0.6235	61.06
0.624	62.29
0.6245	53.74
0.625	48.85
0.6255	47.63
0.626	46.41
0.6265	42.75
0.627	35.42
0.6275	31.75
0.628	26.87
0.6285	30.53
0.629	30.53
0.6295	34.2
0.63	34.2
0.6305	30.53
0.631	30.53
0.6315	25.65
0.632	28.09
0.6325	31.75
0.633	26.87
0.6335	24.43
0.634	28.09
0.6345	26.87
0.635	25.65
0.6355	14.66
0.636	14.66
0.6365	13.43
0.637	6.11
0.6375	2.44
0.638	6.11
0.6385	0
0.639	-4.89
0.6395	-7.33
0.64	-6.11
0.6405	1.22
0.641	2.44
0.6415	1.22
0.642	-4.89
0.6425	2.44
0.643	-3.66
0.6435	-4.89
0.644	-10.99
0.6445	-12.21
0.645	-10.99
0.6455	-19.54
0.646	-20.76
0.6465	-8.55
0.647	-6.11
0.6475	-2.44
0.648	-6.11
0.6485	-14.66
0.649	-14.66
0.6495	-19.54
0.65	-21.98
0.6505	-24.43
0.651	-23.2
0.6515	-25.65
0.652	-24.43
0.6525	-24.43
0.653	-26.87
0.6535	-24.43
0.654	-32.98
0.6545	-32.98
0.655	-31.75
0.6555	-37.86
0.656	-34.2
0.6565	-30.53
0.657	-31.75
0.6575	-34.2
0.658	-40.3
0.6585	-34.2
0.659	-25.65
0.6595	-28.09
0.66	-31.75
0.6605	-34.2
0.661	-31.75
0.6615	-32.98
0.662	-30.53
0.6625	-34.2
0.663	-31.75
0.6635	-25.65
0.664	-30.53
0.6645	-31.75
0.665	-28.09
0.6655	-24.43
0.666	-24.43
0.6665	-19.54
0.667	-7.33
0.6675	8.55
0.668	17.1
0.6685	20.76
0.669	34.2
0.6695	45.19
0.67	47.63
0.6705	45.19
0.671	42.75
0.6715	45.19
0.672	54.96
0.6725	51.29
0.673	45.19
0.6735	43.97
0.674	40.3
0.6745	34.2
0.675	23.2
0.6755	14.66
0.676	9.77
0.6765	-6.11
0.677	-24.43
0.6775	-35.42
0.678	-42.75
0.6785	-47.63
0.679	-51.29
0.6795	-59.84
0.68	-56.18
0.6805	-48.85
0.681	-48.85
0.6815	-51.29
0.682	-39.08
0.6825	-35.42
0.683	-35.42
0.6835	-34.2
0.684	-40.3
0.6845	-46.41
0.685	-45.19
0.6855	-51.29
0.686	-45.19
0.6865	-48.85
0.687	-53.74
0.6875	-56.18
0.688	-58.62
0.6885	-52.52
0.689	-51.29
0.6895	-64.73
0.69	-64.73
0.6905	-62.29
0.691	-54.96
0.6915	-51.29
0.692	-47.63
0.6925	-46.41
0.693	-46.41
0.6935	-43.97
0.694	-47.63
0.6945	-47.63
0.695	-51.29
0.6955	-53.74
0.696	-54.96
0.6965	-53.74
0.697	-54.96
0.6975	-57.4
0.698	-54.96
0.6985	-51.29
0.699	-50.07
0.6995	-53.74
0.7	-61.06
0.7005	-57.4
0.701	-52.52
0.7015	-50.07
0.702	-51.29
0.7025	-52.52
0.703	-51.29
0.7035	-57.4
0.704	-63.51
0.7045	-57.4
0.705	-56.18
0.7055	-57.4
0.706	-56.18
0.7065	-56.18
0.707	-51.29
0.7075	-59.84
0.708	-59.84
0.7085	-53.74
0.709	-53.74
0.7095	-54.96
0.71	-56.18
0.7105	-56.18
0.711	-50.07
0.7115	-41.52
0.712	-41.52
0.7125	-45.19
0.713	-39.08
0.7135	-39.08
0.714	-41.52
0.7145	-42.75
0.715	-45.19
0.7155	-51.29
0.716	-54.96
0.7165	-58.62
0.717	-51.29
0.7175	-53.74
0.718	-42.75
0.7185	-32.98
0.719	-13.43
0.7195	14.66
0.72	41.52
0.7205	62.29
0.721	83.05
0.7215	108.7
0.722	123.35
0.7225	135.56
0.723	144.11
0.7235	161.21
0.724	178.31
0.7245	194.19
0.725	200.29
0.7255	212.51
0.726	216.17
0.7265	225.94
0.727	243.04
0.7275	272.35
0.728	302.88
0.7285	252.81
0.729	122.13
0.7295	-29.31
0.73	-172.2
0.7305	-246.7
0.731	-269.91
0.7315	-262.58
0.732	-234.49
0.7325	-205.18
0.733	-175.87
0.7335	-152.66
0.734	-124.57
0.7345	-105.03
0.735	-86.71
0.7355	-65.95
0.736	-48.85
0.7365	-36.64
0.737	-28.09
0.7375	-23.2
0.738	-8.55
0.7385	-2.44
0.739	-3.66
0.7395	-6.11
0.74	1.22
0.7405	7.33
0.741	18.32
0.7415	24.43
0.742	25.65
0.7425	31.75
0.743	31.75
0.7435	35.42
0.744	36.64
0.7445	36.64
0.745	39.08
0.7455	43.97
0.746	51.29
0.7465	57.4
0.747	57.4
0.7475	52.52
0.748	59.84
0.7485	65.95
0.749	67.17
0.7495	67.17
0.75	65.95
0.7505	69.61
0.751	73.28
0.7515	69.61
0.752	67.17
0.7525	68.39
0.753	72.06
0.7535	73.28
0.754	65.95
0.7545	63.51
0.755	64.73
0.7555	61.06
0.756	54.96
0.7565	56.18
0.757	54.96
0.7575	48.85
0.758	48.85
0.7585	46.41
0.759	45.19
0.7595	43.97
0.76	39.08
0.7605	37.86
0.761	42.75
0.7615	42.75
0.762	41.52
0.7625	41.52
0.763	41.52
0.7635	37.86
0.764	26.87
0.7645	20.76
0.765	21.98
0.7655	23.2
0.766	23.2
0.7665	23.2
0.767	20.76
0.7675	17.1
0.768	13.43
0.7685	1.22
0.769	-1.22
0.7695	-1.22
0.77	-4.89
0.7705	-8.55
0.771	-6.11
0.7715	-7.33
0.772	-10.99
0.7725	-14.66
0.773	-13.43
0.7735	-8.55
0.774	-17.1
0.7745	-10.99
0.775	-7.33
0.7755	-8.55
0.776	-10.99
0.7765	-13.43
0.777	-21.98
0.7775	-15.88
0.778	-19.54
0.7785	-23.2
0.779	-25.65
0.7795	-26.87
0.78	-29.31
0.7805	-28.09
0.781	-32.98
0.7815	-34.2
0.782	-31.75
0.7825	-36.64
0.783	-34.2
0.7835	-30.53
0.784	-35.42
0.7845	-37.86
0.785	-37.86
0.7855	-41.52
0.786	-40.3
0.7865	-43.97
0.787	-48.85
0.7875	-48.85
0.788	-46.41
0.7885	-45.19
0.789	-43.97
0.7895	-48.85
0.79	-46.41
0.7905	-40.3
0.791	-41.52
0.7915	-45.19
0.792	-46.41
0.7925	-50.07
0.793	-54.96
0.7935	-56.18
0.794	-56.18
0.7945	-54.96
0.795	-52.52
0.7955	-52.52
0.796	-51.29
0.7965	-59.84
0.797	-56.18
0.7975	-54.96
0.798	-56.18
0.7985	-54.96
0.799	-52.52
0.7995	-56.18
0.8	-58.62
0.8005	-54.96
0.801	-53.74
0.8015	-59.84
0.802	-61.06
0.8025	-65.95
0.803	-68.39
0.8035	-62.29
0.804	-64.73
0.8045	-62.29
0.805	-62.29
0.8055	-69.61
0.806	-70.84
0.8065	-70.84
0.807	-62.29
0.8075	-57.4
0.808	-62.29
0.8085	-58.62
0.809	-61.06
0.8095	-64.73
0.81	-67.17
0.8105	-68.39
0.811	-72.06
0.8115	-68.39
0.812	-69.61
0.8125	-75.72
0.813	-72.06
0.8135	-72.06
0.814	-76.94
0.8145	-74.5
0.815	-70.84
0.8155	-74.5
0.816	-73.28
0.8165	-68.39
0.817	-67.17
0.8175	-67.17
0.818	-69.61
0.8185	-63.51
0.819	-62.29
0.8195	-61.06
0.82	-62.29
0.8205	-63.51
0.821	-68.39
0.8215	-67.17
0.822	-70.84
0.8225	-69.61
0.823	-70.84
0.8235	-68.39
0.824	-67.17
0.8245	-65.95
0.825	-72.06
0.8255	-68.39
0.826	-69.61
0.8265	-70.84
0.827	-70.84
0.8275	-73.28
0.828	-70.84
0.8285	-69.61
0.829	-74.5
0.8295	-73.28
0.83	-67.17
0.8305	-70.84
0.831	-68.39
0.8315	-65.95
0.832	-67.17
0.8325	-69.61
0.833	-63.51
0.8335	-63.51
0.834	-62.29
0.8345	-65.95
0.835	-65.95
0.8355	-67.17
0.836	-65.95
0.8365	-65.95
0.837	-70.84
0.8375	-79.38
0.838	-74.5
0.8385	-73.28
0.839	-78.16
0.8395	-72.06
0.84	-64.73
0.8405	-65.95
0.841	-68.39
0.8415	-68.39
0.842	-69.61
0.8425	-67.17
0.843	-65.95
0.8435	-67.17
0.844	-67.17
0.8445	-69.61
0.845	-69.61
0.8455	-69.61
0.846	-65.95
0.8465	-64.73
0.847	-69.61
0.8475	-67.17
0.848	-62.29
0.8485	-61.06
0.849	-62.29
0.8495	-64.73
0.85	-72.06
0.8505	-67.17
0.851	-61.06
0.8515	-62.29
0.852	-63.51
0.8525	-58.62
0.853	-62.29
0.8535	-65.95
0.854	-62.29
0.8545	-54.96
0.855	-52.52
0.8555	-56.18
0.856	-67.17
0.8565	-68.39
0.857	-67.17
0.8575	-68.39
0.858	-72.06
0.8585	-70.84
0.859	-69.61
0.8595	-63.51
0.86	-57.4
0.8605	-56.18
0.861	-50.07
0.8615	-52.52
0.862	-52.52
0.8625	-51.29
0.863	-39.08
0.8635	-24.43
0.864	-17.1
0.8645	-8.55
0.865	1.22
0.8655	9.77
0.866	9.77
0.8665	12.21
0.867	14.66
0.8675	23.2
0.868	24.43
0.8685	15.88
0.869	13.43
0.8695	12.21
0.87	7.33
0.8705	4.89
0.871	-1.22
0.8715	-4.89
0.872	-13.43
0.8725	-25.65
0.873	-47.63
0.8735	-54.96
0.874	-64.73
0.8745	-72.06
0.875	-73.28
0.8755	-69.61
0.876	-67.17
0.8765	-62.29
0.877	-67.17
0.8775	-65.95
0.878	-59.84
0.8785	-59.84
0.879	-64.73
0.8795	-64.73
0.88	-69.61
0.8805	-72.06
0.881	-67.17
0.8815	-68.39
0.882	-62.29
0.8825	-62.29
0.883	-68.39
0.8835	-65.95
0.884	-67.17
0.8845	-67.17
0.885	-69.61
0.8855	-73.28
0.886	-67.17
0.8865	-61.06
0.887	-56.18
0.8875	-54.96
0.888	-59.84
0.8885	-58.62
0.889	-54.96
0.8895	-58.62
0.89	-57.4
0.8905	-56.18
0.891	-57.4
0.8915	-62.29
0.892	-61.06
0.8925	-59.84
0.893	-61.06
0.8935	-57.4
0.894	-59.84
0.8945	-59.84
0.895	-61.06
0.8955	-63.51
0.896	-65.95
0.8965	-58.62
0.897	-56.18
0.8975	-56.18
0.898	-57.4
0.8985	-57.4
0.899	-53.74
0.8995	-54.96
0.9	-59.84
0.9005	-53.74
0.901	-51.29
0.9015	-54.96
0.902	-54.96
0.9025	-52.52
0.903	-47.63
0.9035	-50.07
0.904	-51.29
0.9045	-54.96
0.905	-53.74
0.9055	-51.29
0.906	-51.29
0.9065	-53.74
0.907	-43.97
0.9075	-43.97
0.908	-41.52
0.9085	-42.75
0.909	-42.75
0.9095	-47.63
0.91	-48.85
0.9105	-37.86
0.911	-26.87
0.9115	-10.99
0.912	8.55
0.9125	29.31
0.913	57.4
0.9135	79.38
0.914	105.03
0.9145	119.69
0.915	135.56
0.9155	147.78
0.916	163.65
0.9165	169.76
0.917	186.86
0.9175	199.07
0.918	206.4
0.9185	212.51
0.919	234.49
0.9195	251.59
0.92	278.46
0.9205	323.64
0.921	313.87
0.9215	218.61
0.922	94.04
0.9225	-61.06
0.923	-202.74
0.9235	-255.25
0.924	-266.24
0.9245	-256.47
0.925	-234.49
0.9255	-201.51
0.926	-174.65
0.9265	-156.33
0.927	-133.12
0.9275	-107.47
0.928	-89.15
0.9285	-68.39
0.929	-52.52
0.9295	-35.42
0.93	-18.32
0.9305	-6.11
0.931	-3.66
0.9315	1.22
0.932	13.43
0.9325	18.32
0.933	28.09
0.9335	30.53
0.934	41.52
0.9345	46.41
0.935	50.07
0.9355	48.85
0.936	48.85
0.9365	43.97
0.937	51.29
0.9375	51.29
0.938	59.84
0.9385	61.06
0.939	59.84
0.9395	54.96
0.94	58.62
0.9405	62.29
0.941	62.29
0.9415	64.73
0.942	65.95
0.9425	67.17
0.943	69.61
0.9435	67.17
0.944	68.39
0.9445	70.84
0.945	65.95
0.9455	68.39
0.946	73.28
0.9465	69.61
0.947	69.61
0.9475	65.95
0.948	64.73
0.9485	67.17
0.949	64.73
0.9495	61.06
0.95	57.4
0.9505	52.52
0.951	52.52
0.9515	47.63
0.952	39.08
0.9525	35.42
0.953	45.19
0.9535	43.97
0.954	42.75
0.9545	41.52
0.955	36.64
0.9555	24.43
0.956	18.32
0.9565	23.2
0.957	28.09
0.9575	21.98
0.958	18.32
0.9585	20.76
0.959	20.76
0.9595	21.98
0.96	20.76
0.9605	12.21
0.961	14.66
0.9615	15.88
0.962	9.77
0.9625	6.11
0.963	10.99
0.9635	12.21
0.964	8.55
0.9645	6.11
0.965	7.33
0.9655	10.99
0.966	3.66
0.9665	-2.44
0.967	0
0.9675	-2.44
0.968	-7.33
0.9685	-12.21
0.969	-18.32
0.9695	-12.21
0.97	-9.77
0.9705	-13.43
0.971	-15.88
0.9715	-15.88
0.972	-17.1
0.9725	-15.88
0.973	-15.88
0.9735	-12.21
0.974	-12.21
0.9745	-17.1
0.975	-21.98
0.9755	-18.32
0.976	-23.2
0.9765	-23.2
0.977	-26.87
0.9775	-24.43
0.978	-24.43
0.9785	-30.53
0.979	-36.64
0.9795	-35.42
0.98	-34.2
0.9805	-31.75
0.981	-23.2
0.9815	-30.53
0.982	-25.65
0.9825	-25.65
0.983	-24.43
0.9835	-24.43
0.984	-20.76
0.9845	-23.2
0.985	-26.87
0.9855	-26.87
0.986	-26.87
0.9865	-23.2
0.987	-24.43
0.9875	-25.65
0.988	-23.2
0.9885	-31.75
0.989	-29.31
0.9895	-29.31
0.99	-31.75
0.9905	-30.53
0.991	-26.87
0.9915	-30.53
0.992	-35.42
0.9925	-28.09
0.993	-31.75
0.9935	-34.2
0.994	-37.86
0.9945	-35.42
0.995	-36.64
0.9955	-42.75
0.996	-35.42
0.9965	-35.42
0.997	-40.3
0.9975	-47.63
0.998	-46.41
0.9985	-47.63
0.999	-47.63
[truncated: 3,187 more rows]

## Sheet: fig2f
time（ms）	Normal	thrombosis
1	86.7672	1.93182
2	86.9869	1.93182
3	87.5729	1.93182
4	87.8658	1.94098
5	87.5271	1.95013
6	86.7214	1.95929
7	85.8333	1.95013
8	84.9818	1.90436
9	84.4874	1.84942
10	84.6797	1.83111
11	85.3481	1.90436
12	85.8333	2.01422
13	86.0256	2.04169
14	86.6207	1.96844
15	88.3328	1.86773
16	90.4843	1.85858
17	91.2626	1.95929
18	90.1547	2.06915
19	89.0744	2.06915
20	90.1181	1.9776
21	92.1506	1.90436
22	91.2626	1.93182
23	85.5129	2.02338
24	78.2525	2.08747
25	75.1488	2.07831
26	77.7398	2.03253
27	81.5485	2.01422
28	81.4112	2.05084
29	77.6208	2.11493
30	75.4418	2.15156
31	78.637	2.15156
32	85.2657	2.11493
33	90.3195	2.07831
34	91.3816	2.08747
35	90.2646	2.12409
36	89.9075	2.16987
37	90.8597	2.19733
38	91.6837	2.19733
39	91.3541	2.18818
40	90.347	2.18818
41	89.5596	2.2248
42	89.2026	2.29804
43	88.9645	2.39875
44	88.6349	2.44453
45	88.5434	2.39875
46	88.7265	2.31636
47	88.9828	2.28889
48	89.3124	2.37129
49	89.7427	2.472
50	89.9808	2.49031
51	89.7244	2.43538
52	89.0286	2.3896
53	88.3511	2.42622
54	88.2778	2.50862
55	88.8546	2.54524
56	89.6145	2.49947
57	89.9533	2.48116
58	89.6786	2.51778
59	88.8455	2.58187
60	87.5729	2.57271
61	86.5657	2.49031
62	86.5108	2.41707
63	87.3165	2.41707
64	88.0856	2.44453
65	88.1405	2.41707
66	87.9665	2.29804
67	88.525	2.19733
68	89.7153	2.19733
69	90.3104	2.29804
70	89.7977	2.36213
71	89.4864	2.35298
72	90.6491	2.27973
73	91.9584	2.24311
74	90.3653	2.27058
75	85.11	2.33467
76	79.7632	2.38044
77	78.7103	2.38044
78	81.7041	2.34382
79	84.0113	2.29804
80	82.0429	2.26142
81	77.8954	2.25227
82	76.7602	2.27973
83	80.7154	2.3072
84	86.5657	2.31636
85	89.9533	2.28889
86	90.0998	2.25227
87	89.4772	2.24311
88	89.8709	2.26142
89	90.6034	2.29804
90	90.4569	2.29804
91	89.7885	2.27058
92	89.8709	2.21564
93	90.7224	2.15156
94	90.9513	2.11493
95	89.6878	2.12409
96	87.8933	2.13324
97	87.3073	2.11493
98	88.1863	2.08747
99	89.2849	2.08747
100	89.4406	2.11493
101	88.7082	2.13324
102	87.9849	2.10578
103	87.8201	2.06
104	87.7834	2.06
105	87.3348	2.13324
106	86.932	2.20649
107	87.4905	2.20649
108	88.9004	2.12409
109	89.697	2.05084
110	88.58	2.05084
111	86.0897	2.11493
112	84.2219	2.17902
113	84.2219	2.19733
114	85.3023	2.16071
115	86.0073	2.11493
116	85.9523	2.09662
117	85.8699	2.11493
118	85.9706	2.15156
119	85.7326	2.16071
120	85.4579	2.10578
121	86.9594	2.02338
122	91.4823	1.98676
123	97.0855	2.03253
124	99.5666	2.10578
125	96.82	2.13324
126	91.464	2.08747
127	88.3511	2.05084
128	89.23	2.07831
129	91.0428	2.15156
130	89.6054	2.19733
131	84.3593	2.17902
132	78.7835	2.13324
133	76.4946	2.08747
134	77.987	2.07831
135	80.9992	2.08747
136	83.343	2.08747
137	84.4783	2.08747
138	84.8811	2.06
139	84.8811	2.01422
140	84.4691	1.96844
141	83.9839	1.96844
142	83.929	2.02338
143	84.341	2.08747
144	84.5424	2.10578
145	83.8374	2.06915
146	82.3084	2.02338
147	81.0083	2.02338
148	81.0175	2.06
149	82.4641	2.07831
150	84.4417	2.04169
151	85.8791	1.96844
152	86.3918	1.92267
153	86.227	1.91351
154	85.7326	1.90436
155	85.1375	1.84942
156	84.5973	1.77618
157	84.3043	1.72124
158	84.4508	1.72124
159	84.8903	1.75787
160	85.284	1.77618
161	85.3114	1.76702
162	85.0276	1.74871
163	84.7072	1.75787
164	84.4142	1.78533
165	83.9656	1.76702
166	83.7367	1.72124
167	84.2769	1.68462
168	85.4305	1.68462
169	86.2911	1.71209
170	86.3094	1.71209
171	86.2087	1.65715
172	87.0785	1.59307
173	88.6624	1.59307
174	89.2758	1.648
175	88.1405	1.7304
176	86.7672	1.76702
177	87.0876	1.75787
178	88.2504	1.70293
179	87.0876	1.68462
180	82.1802	1.72124
181	76.4946	1.76702
182	74.4896	1.75787
183	76.7144	1.63884
184	79.049	1.4832
185	77.7856	1.40996
186	74.2698	1.4832
187	73.1071	1.62969
188	76.5404	1.70293
189	81.8689	1.65715
190	84.9544	1.58391
191	84.872	1.62053
192	84.0022	1.75787
193	84.46	1.86773
194	85.7692	1.85858
195	86.346	1.73955
196	85.8699	1.62969
197	85.4854	1.62053
198	85.8974	1.65715
199	86.4742	1.66631
200	86.2819	1.60222
201	85.3572	1.52898
202	84.817	1.51982
203	85.2473	1.5656
204	86.3369	1.62053
205	87.2433	1.62969
206	87.1975	1.59307
207	86.2178	1.57475
208	85.0459	1.59307
209	84.4966	1.648
210	84.7255	1.67547
211	85.1833	1.63884
212	85.4396	1.5656
213	85.6044	1.52898
214	86.0988	1.55644
215	86.8587	1.62053
216	87.0785	1.66631
217	86.0073	1.67547
218	83.8374	1.66631
219	82.3633	1.67547
220	83.0958	1.68462
221	85.403	1.68462
222	86.9411	1.648
223	86.2728	1.61138
224	84.6797	1.59307
225	84.6431	1.5656
226	86.7305	1.51982
227	88.8913	1.46489
228	89.1476	1.43742
229	88.1405	1.47404
230	87.8842	1.55644
231	88.3053	1.61138
232	86.7855	1.62053
233	81.9147	1.58391
234	76.3756	1.57475
235	74.517	1.61138
236	77.1355	1.66631
237	80.221	1.68462
238	79.635	1.648
239	76.1742	1.54729
240	74.5628	1.45573
241	77.8222	1.44658
242	84.0205	1.51982
243	88.7173	1.62053
244	89.5779	1.63884
245	88.049	1.55644
246	86.7672	1.44658
247	86.8953	1.44658
248	87.8384	1.54729
249	88.7082	1.63884
250	89.1201	1.62053
251	88.8913	1.49236
252	87.994	1.39164
253	86.8496	1.40996
254	86.2087	1.50151
255	86.7397	1.55644
256	88.0032	1.52898
257	88.9096	1.47404
258	88.8638	1.45573
259	88.0673	1.47404
260	87.2158	1.50151
261	86.8587	1.50151
262	86.8862	1.51067
263	86.8313	1.54729
264	86.639	1.58391
265	86.813	1.60222
266	87.701	1.59307
267	88.6807	1.58391
268	88.6898	1.60222
269	87.3073	1.62053
270	85.3206	1.61138
271	84.4417	1.61138
272	85.3298	1.62053
273	86.6665	1.62969
274	86.6573	1.59307
275	85.284	1.53813
276	84.6431	1.51067
277	86.3277	1.54729
278	89.23	1.60222
279	90.466	1.61138
280	89.0652	1.5656
281	87.3348	1.52898
282	87.7377	1.5656
283	89.2209	1.63884
284	88.0032	1.66631
285	82.6197	1.61138
286	76.632	1.52898
287	74.865	1.52898
288	77.6666	1.61138
289	80.4315	1.69378
290	79.342	1.70293
291	75.9911	1.62969
292	75.3227	1.57475
293	79.5251	1.60222
294	85.6868	1.69378
295	89.4589	1.73955
296	89.6329	1.68462
297	88.3877	1.59307
298	87.9482	1.5656
299	88.3602	1.61138
300	88.5617	1.65715
301	88.2046	1.61138
302	87.6736	1.49236
303	87.1975	1.40996
304	86.6207	1.44658
305	86.0073	1.58391
306	85.8882	1.70293
307	86.7214	1.7304
308	87.8567	1.69378
309	88.3328	1.66631
310	88.0306	1.72124
311	87.4996	1.80364
312	87.1975	1.86773
313	86.9869	1.83111
314	86.4742	1.71209
315	85.6044	1.57475
316	85.0185	1.49236
317	85.3572	1.51067
318	86.3643	1.58391
319	86.9594	1.648
320	86.2636	1.65715
321	84.3776	1.62053
322	82.6746	1.59307
323	82.6106	1.60222
324	83.9473	1.648
325	84.9086	1.69378
326	84.3043	1.70293
327	83.0592	1.69378
328	83.2972	1.67547
329	85.4762	1.648
330	87.5546	1.61138
331	87.5454	1.59307
332	86.2819	1.61138
333	86.3918	1.67547
334	88.2595	1.73955
335	88.8089	1.75787
336	85.2107	1.71209
337	79.1772	1.63884
338	75.7622	1.61138
339	77.337	1.65715
340	80.5322	1.71209
341	80.3766	1.7304
342	76.5221	1.70293
343	73.6747	1.68462
344	75.7714	1.71209
345	81.402	1.76702
346	85.8791	1.79449
347	86.813	1.80364
348	85.8608	1.80364
349	85.7509	1.82195
350	86.7946	1.83111
351	87.5088	1.80364
352	87.2799	1.75787
353	86.9411	1.74871
354	87.1059	1.78533
355	87.17	1.82195
356	86.3826	1.83111
357	85.0551	1.84027
358	84.46	1.85858
359	85.0917	1.87689
360	86.0347	1.87689
361	86.3277	1.86773
362	85.8242	1.8952
363	84.991	1.92267
364	84.3501	1.90436
365	84.0663	1.8128
366	84.1304	1.72124
367	84.4874	1.73955
368	85.0368	1.83111
369	85.4854	1.8952
370	85.4762	1.84027
371	84.872	1.73955
372	83.8923	1.69378
373	82.8394	1.74871
374	82.4366	1.80364
375	82.8761	1.76702
376	83.4254	1.66631
377	83.2514	1.62053
378	82.5465	1.63884
379	82.6746	1.67547
380	84.5241	1.63884
381	86.8496	1.5656
382	87.3898	1.54729
383	85.7784	1.61138
384	84.341	1.69378
385	85.0093	1.71209
386	86.2636	1.67547
387	84.579	1.648
388	79.2596	1.67547
389	74.1691	1.73955
390	73.5282	1.77618
391	76.6961	1.76702
392	78.6553	1.7304
393	76.3207	1.71209
394	72.4113	1.71209
395	72.0634	1.7304
396	76.7144	1.73955
397	82.7021	1.74871
398	85.815	1.7304
399	85.6868	1.68462
400	85.0002	1.62969
401	85.5678	1.60222
402	86.6665	1.62969
403	86.9686	1.68462
404	86.5841	1.72124
405	86.5108	1.70293
406	86.8679	1.63884
407	86.5932	1.58391
408	85.1009	1.59307
409	83.3705	1.66631
410	83.1965	1.75787
411	84.8354	1.8128
412	86.813	1.8128
413	87.3898	1.77618
414	86.2453	1.74871
415	84.7804	1.73955
416	84.579	1.76702
417	85.7326	1.78533
418	86.8587	1.74871
419	86.8679	1.65715
420	86.1629	1.55644
421	85.8882	1.51067
422	86.2361	1.5656
423	86.1904	1.68462
424	84.7621	1.76702
425	82.9493	1.76702
426	82.7662	1.7304
427	84.5424	1.72124
428	86.1812	1.74871
429	85.8242	1.78533
430	84.3776	1.79449
431	84.5607	1.75787
432	87.289	1.70293
433	90.0449	1.63884
434	90.0815	1.59307
435	88.0856	1.59307
436	87.344	1.62969
437	88.873	1.648
438	89.4223	1.63884
439	85.4671	1.61138
440	78.5821	1.648
441	74.4346	1.73955
442	76.1559	1.84027
443	80.4407	1.86773
444	81.5485	1.83111
445	78.3074	1.80364
446	75.3868	1.84027
447	77.3553	1.92267
448	83.4162	1.95929
449	88.7082	1.92267
450	90.1547	1.85858
451	89.0103	1.82195
452	88.1771	1.84027
453	88.5983	1.87689
454	89.1659	1.8952
455	89.0744	1.88604
456	88.8638	1.85858
457	89.111	1.83111
458	89.3948	1.82195
459	89.0378	1.8128
460	88.1313	1.80364
461	87.7377	1.77618
462	88.2961	1.7304
463	89.1293	1.68462
464	89.5047	1.65715
465	89.3124	1.65715
466	88.9279	1.66631
467	88.6166	1.63884
468	88.3145	1.59307
469	87.9482	1.55644
470	87.8842	1.58391
471	88.4701	1.62053
472	89.3216	1.61138
473	89.5138	1.53813
474	88.4609	1.45573
475	86.7672	1.45573
476	85.6227	1.52898
477	85.4946	1.58391
478	85.8333	1.52898
479	86.1171	1.4008
480	86.465	1.30924
481	87.0601	1.35502
482	87.4172	1.47404
483	87.0418	1.55644
484	86.9228	1.51982
485	89.0652	1.43742
486	93.9726	1.42827
487	98.7793	1.51067
488	99.5758	1.60222
489	95.6298	1.60222
490	90.5118	1.52898
491	88.3419	1.46489
492	89.4497	1.47404
493	90.2554	1.51982
494	87.6644	1.53813
495	82.4641	1.47404
496	78.1426	1.39164
497	77.2088	1.38249
498	79.1772	1.44658
499	81.9697	1.51982
500	84.0846	1.53813
501	85.1741	1.49236
502	85.403	1.42827
503	85.0551	1.42827
504	84.6614	1.49236
505	84.6797	1.5656
506	85.0276	1.57475
507	84.9635	1.50151
508	84.0663	1.4008
509	82.8486	1.33671
510	82.2352	1.36418
511	82.7113	1.40996
512	83.9198	1.40996
513	85.1466	1.36418
514	85.9249	1.33671
515	86.2178	1.34587
516	86.1904	1.38249
517	86.0347	1.4008
518	85.7417	1.39164
519	85.0368	1.4008
520	83.8465	1.41911
521	82.6929	1.41911
522	82.5007	1.38249
523	83.636	1.32756
524	85.2016	1.3184
525	85.7875	1.35502
526	84.8994	1.39164
527	83.5444	1.39164
528	83.4895	1.35502
529	84.8079	1.33671
530	85.7601	1.33671
531	84.9452	1.32756
532	83.4529	1.30009
533	83.755	1.27262
534	86.4284	1.29093
535	88.8638	1.3184
536	88.287	1.27262
537	85.5586	1.12613
538	84.4142	0.979644
539	86.5932	0.924711
540	88.9553	0.979644
541	87.0144	1.02542
542	80.8893	0.979644
543	75.8538	0.897244
544	76.1284	0.878933
545	79.6625	0.970489
546	80.697	1.06204
547	76.989	1.05289
548	72.7134	0.9888
549	73.3634	0.952177
550	79.1955	0.9888
551	85.1924	1.05289
552	87.0968	1.04373
553	85.696	0.970489
554	84.7713	0.924711
555	86.2911	0.970489
556	88.6898	1.0712
557	89.5596	1.16275
558	88.4976	1.18107
559	86.9778	1.1536
560	86.1721	1.13529
561	86.0713	1.14444
562	85.9615	1.17191
563	85.5312	1.19938
564	85.165	1.20853
565	85.0093	1.19022
566	84.9269	1.19022
567	84.7804	1.20853
568	84.5515	1.27262
569	84.3776	1.33671
570	84.405	1.36418
571	84.4691	1.36418
572	84.1945	1.36418
573	83.6177	1.4008
574	83.3705	1.46489
575	83.8649	1.49236
576	84.5424	1.45573
577	84.2952	1.41911
578	82.6014	1.43742
579	80.4956	1.50151
580	79.9371	1.5656
581	81.457	1.5656
582	83.4437	1.53813
583	83.9564	1.54729
584	83.2698	1.62969
585	83.5536	1.71209
586	85.8974	1.71209
587	88.5617	1.62969
588	88.9828	1.57475
589	87.2982	1.60222
590	86.3552	1.67547
591	87.7651	1.70293
592	89.0744	1.65715
593	86.4834	1.61138
594	80.1019	1.62053
595	74.7551	1.67547
596	74.5903	1.71209
597	78.1976	1.71209
598	80.3217	1.70293
599	78.3257	1.71209
600	75.1122	1.71209
601	75.2953	1.70293
602	79.7632	1.70293
603	85.1009	1.73955
604	87.8658	1.78533
605	87.9391	1.8128
606	87.344	1.79449
607	87.3531	1.79449
608	87.6278	1.82195
609	87.6461	1.85858
610	87.7102	1.84027
611	88.1313	1.77618
612	88.4609	1.75787
613	87.9757	1.80364
614	86.7763	1.87689
615	85.8608	1.8952
616	85.9706	1.87689
617	86.5566	1.87689
618	86.8496	1.92267
619	86.6665	1.95929
620	86.3552	1.93182
621	86.1629	1.86773
622	86.0256	1.85858
623	85.8974	1.91351
624	85.9981	1.95013
625	86.5841	1.92267
626	87.4172	1.84027
627	87.701	1.82195
628	86.9411	1.8952
629	85.3664	1.98676
630	84.0113	2.00507
631	83.9564	1.96844
632	84.8811	1.93182
633	85.3206	1.95929
634	84.4417	2.01422
635	83.4162	2.03253
636	84.286	1.99591
637	87.2982	1.96844
638	90.0632	1.9776
639	90.1273	2.00507
640	88.2687	2.01422
641	87.7285	1.9776
642	89.8709	1.93182
643	91.6013	1.92267
644	88.7448	1.94098
645	81.6584	1.93182
646	75.7805	1.87689
647	75.6249	1.83111
648	79.4702	1.83111
649	81.4295	1.84027
650	78.7103	1.82195
651	74.9107	1.76702
652	75.4418	1.71209
653	81.0724	1.70293
654	87.344	1.72124
655	89.8892	1.69378
656	88.9004	1.59307
657	87.7468	1.49236
658	88.4243	1.47404
659	89.761	1.5656
660	89.7793	1.67547
661	88.3419	1.72124
662	86.9137	1.69378
663	86.5108	1.67547
664	86.7489	1.7304
665	86.6848	1.83111
666	86.1904	1.88604
667	85.8516	1.84942
668	85.9798	1.75787
669	86.5657	1.68462
670	87.2982	1.67547
671	87.701	1.71209
672	87.4447	1.74871
673	86.6207	1.75787
674	85.7692	1.76702
675	85.5586	1.8128
676	86.0622	1.88604
677	86.5841	1.95013
678	86.2361	1.99591
679	84.7072	2.04169
680	83.0317	2.09662
681	82.8577	2.15156
682	84.3226	2.16071
683	85.7051	2.10578
684	85.4305	2.04169
685	84.1212	2.03253
686	83.9839	2.10578
687	85.9615	2.20649
688	88.1863	2.25227
689	88.3419	2.19733
690	86.8221	2.10578
691	86.2453	2.07831
692	87.6003	2.13324
693	88.2595	2.20649
694	85.1741	2.20649
695	79.3878	2.12409
696	75.6249	2.01422
697	76.7235	1.9776
698	80.1019	2.03253
699	80.8069	2.10578
700	77.6391	2.16071
701	74.5537	2.16987
702	75.753	2.13324
703	80.8802	2.10578
704	85.8425	2.10578
705	87.6278	2.15156
706	87.0052	2.19733
707	86.465	2.21564
708	87.0601	2.19733
709	87.9116	2.17902
710	88.113	2.17902
711	87.8475	2.19733
712	87.7285	2.18818
713	87.7194	2.16987
714	87.2616	2.17902
715	86.0805	2.2248
716	84.817	2.27058
717	84.3043	2.25227
718	84.6248	2.17902
719	85.4671	2.12409
720	86.2545	2.15156
721	86.4284	2.20649
722	85.815	2.21564
723	84.8537	2.16071
724	84.2494	2.10578
725	84.5058	2.12409
726	85.4762	2.16987
727	86.2087	2.20649
728	85.815	2.20649
729	84.1304	2.19733
730	82.0704	2.2248
731	81.3288	2.27058
732	82.4	2.28889
733	83.7825	2.25227
734	83.6085	2.18818
735	82.0521	2.16071
736	81.4295	2.19733
737	83.4346	2.27058
738	86.5474	2.3072
739	87.6919	2.26142
740	86.1538	2.16987
741	84.6797	2.11493
742	85.7051	2.1424
743	87.4813	2.2248
744	85.9706	2.26142
745	80.1752	2.20649
746	74.2607	2.11493
747	72.924	2.06915
748	75.6432	2.09662
749	77.2912	2.13324
750	74.6361	2.15156
751	70.452	2.15156
752	70.0858	2.16987
753	74.9382	2.20649
754	81.1274	2.21564
755	84.2952	2.17902
756	84.0663	2.1424
757	83.3338	2.16071
758	84.1304	2.23395
759	85.6685	2.28889
760	86.2911	2.27058
761	85.7601	2.19733
762	85.1009	2.15156
763	84.7896	2.18818
764	84.4233	2.27058
765	83.581	2.34382
766	82.7479	2.37129
767	82.8761	2.33467
768	83.8008	2.29804
769	84.5698	2.31636
770	84.6706	2.39875
771	84.3135	2.472
772	84.048	2.45369
773	84.1212	2.34382
774	84.3135	2.23395
775	84.4325	2.25227
776	84.7163	2.39875
777	85.3847	2.5544
778	85.9249	2.59102
779	85.2748	2.53609
780	83.2698	2.49947
781	81.3929	2.57271
782	81.5485	2.69173
783	83.6451	2.73751
784	85.3481	2.65511
785	84.6889	2.50862
786	82.6106	2.42622
787	82.0063	2.44453
788	84.1487	2.50862
789	86.8862	2.52693
790	87.289	2.50862
791	85.5586	2.49031
792	85.2199	2.49947
793	88.7631	2.5544
794	94.055	2.60018
795	96.2615	2.64595
796	93.2676	2.65511
797	88.0947	2.6368
798	85.4671	2.60018
799	86.4925	2.57271
800	87.8384	2.5544
801	85.8791	2.54524
802	80.8069	2.50862
803	76.2566	2.46284
804	75.277	2.43538
805	77.6666	2.46284
806	80.8527	2.52693
807	82.6838	2.56356
808	82.9218	2.54524
809	82.6655	2.50862
810	82.8028	2.49031
811	83.4162	2.50862
812	84.0663	2.54524
813	84.2219	2.56356
814	83.6817	2.54524
815	82.7021	2.50862
816	81.7225	2.49031
817	81.2372	2.49031
818	81.4203	2.50862
819	82.226	2.49947
820	83.4803	2.43538
821	84.9177	2.34382
822	86.1812	2.28889
823	86.8679	2.27973
824	86.7672	2.29804
825	86.0439	2.28889
826	85.1375	2.26142
827	84.4966	2.25227
828	84.3318	2.27973
829	84.405	2.3072
830	84.46	2.28889
831	84.3135	2.24311
832	83.9839	2.20649
833	84.2128	2.2248
834	85.4121	2.24311
835	86.7489	2.24311
836	86.8679	2.21564
837	85.6227	2.19733
838	84.8262	2.24311
839	86.1538	2.32551
840	88.7997	2.39875
841	90.0357	2.40791
842	88.6715	2.38044
843	86.758	2.35298
844	86.8679	2.38044
845	88.1222	2.41707
846	86.8587	2.44453
847	81.6675	2.42622
848	76.1193	2.3896
849	74.929	2.37129
850	78.0786	2.37129
851	80.6146	2.37129
852	78.8385	2.38044
853	74.9016	2.38044
854	74.0867	2.3896
855	78.3257	2.3896
856	84.2219	2.38044
857	87.3989	2.38044
858	87.2341	2.39875
859	86.2911	2.40791
860	86.5017	2.39875
861	87.3714	2.3896
862	87.6644	2.41707
863	87.4172	2.48116
864	87.3806	2.51778
865	87.4538	2.472
866	86.9137	2.41707
867	85.7143	2.42622
868	84.8537	2.52693
869	85.2931	2.60933
870	86.4009	2.60018
871	86.9228	2.53609
872	86.4284	2.50862
873	85.6044	2.58187
874	85.2199	2.65511
875	85.3298	2.64595
876	85.4121	2.57271
877	85.0825	2.51778
878	84.6614	2.54524
879	84.8079	2.57271
880	85.5403	2.56356
881	86.0347	2.5544
882	85.4579	2.60018
883	83.8374	2.70089
884	82.1802	2.74667
885	81.8873	2.68258
886	82.9402	2.58187
887	83.7733	2.56356
888	83.224	2.64595
889	82.1253	2.67342
890	82.5281	2.56356
891	84.9086	2.38044
892	87.0235	2.28889
893	86.5108	2.36213
894	84.2311	2.49947
895	83.6085	2.5544
896	86.053	2.51778
897	88.2138	2.50862
898	85.5769	2.58187
899	78.4631	2.70089
900	72.5761	2.77413
901	72.6493	2.76498
902	76.9249	2.72836
903	79.2779	2.69173
904	76.632	2.65511
905	72.4937	2.58187
906	72.4754	2.50862
907	77.6025	2.51778
908	83.581	2.58187
909	86.1263	2.6368
910	85.2748	2.65511
911	84.0754	2.67342
912	84.4417	2.75582
913	85.4946	2.884
914	85.641	2.9664
915	84.8445	2.92062
916	84.2952	2.84738
917	84.5149	2.82907
918	84.8445	2.90231
919	84.4142	2.94809
920	83.5261	2.87484
921	83.2972	2.75582
922	84.0571	2.72836
923	85.0825	2.84738
924	85.284	2.97555
925	84.2952	2.99387
926	82.9402	2.87484
927	82.3176	2.76498
928	82.5373	2.76498
929	82.6655	2.85653
930	82.1619	2.91147
931	81.7041	2.85653
932	82.2443	2.73751
933	83.5719	2.66427
934	84.2219	2.68258
935	83.1782	2.72836
936	81.0724	2.74667
937	79.7815	2.71004
938	80.6055	2.67342
939	82.4549	2.68258
940	83.105	2.7192
941	81.8598	2.73751
942	80.4956	2.7192
943	81.2464	2.67342
944	83.874	2.68258
945	85.7509	2.73751
946	85.0642	2.79244
947	83.2881	2.77413
948	83.2423	2.70089
949	84.9269	2.65511
950	84.8262	2.70089
951	80.34	2.8016
952	73.7663	2.86569
953	70.3879	2.83822
954	72.2373	2.75582
955	75.4967	2.71004
956	75.1122	2.7192
957	71.0563	2.76498
958	68.4835	2.76498
959	71.395	2.74667
960	77.9412	2.7192
961	82.7937	2.71004
962	83.2423	2.72836
963	81.5393	2.72836
964	81.3379	2.72836
965	83.3155	2.73751
966	85.2473	2.75582
967	85.2748	2.77413
968	83.9747	2.77413
969	83.0225	2.76498
970	83.0134	2.73751
971	83.224	2.71004
972	82.931	2.66427
973	82.5281	2.64595
974	82.7387	2.65511
975	83.5444	2.66427
976	84.4417	2.6368
977	84.8994	2.58187
978	84.7804	2.5544
979	84.3684	2.58187
980	84.0297	2.66427
981	83.7916	2.71004
982	83.5261	2.69173
983	83.343	2.66427
984	83.5169	2.65511
985	84.0297	2.66427
986	84.341	2.65511
987	83.8923	2.60933
988	82.6197	2.57271
989	81.1548	2.59102
990	80.7154	2.64595
991	81.8232	2.69173
992	83.3705	2.69173
993	83.6634	2.65511
994	82.5648	2.6368
995	81.9788	2.64595
996	83.636	2.67342
997	86.4834	2.69173
998	87.5454	2.68258
999	85.7601	2.64595
1000	83.8099	2.57271
1001	84.8079	2.49031
1002	87.6003	2.44453
1003	87.344	2.45369
1004	81.6584	2.49947
1005	74.4621	2.53609
1006	71.9443	2.52693
1007	75.341	2.45369
1008	79.342	2.37129
1009	78.6645	2.31636
1010	74.3797	2.34382
1011	72.338	2.43538
1012	76.0094	2.50862
1013	82.6929	2.51778
1014	87.2158	2.48116
1015	87.7377	2.45369
1016	86.5749	2.472
1017	86.4101	2.49947
1018	87.3806	2.46284
1019	88.0306	2.38044
1020	87.7651	2.3072
1021	87.2433	2.27058
1022	86.9778	2.25227
1023	86.7122	2.20649
1024	85.9981	2.15156
1025	85.0642	2.12409
1026	84.7346	2.16071
1027	85.1924	2.23395
1028	86.0073	2.29804
1029	86.6756	2.32551
1030	86.7946	2.35298
1031	86.3918	2.38044
1032	85.7875	2.40791
1033	85.4946	2.41707
1034	85.7051	2.39875
1035	86.1812	2.3896
1036	86.6207	2.3896
1037	86.9503	2.39875
1038	87.1059	2.3896
1039	86.877	2.35298
1040	86.1904	2.29804
1041	85.0368	2.27973
1042	83.8557	2.32551
1043	83.5719	2.40791
1044	84.3776	2.44453
1045	85.4488	2.39875
1046	85.7326	2.29804
1047	85.3023	2.23395
1048	85.3755	2.25227
1049	86.6482	2.34382
1050	88.1222	2.40791
1051	88.2595	2.40791
1052	87.1792	2.33467
1053	86.8038	2.26142
1054	88.0764	2.26142
1055	88.9004	2.32551
1056	86.2728	2.40791
1057	80.4956	2.42622
1058	75.7622	2.37129
1059	75.7256	2.3072
1060	78.9666	2.29804
1061	80.5963	2.36213
1062	78.1335	2.42622
1063	74.4896	2.39875
1064	74.398	2.3072
1065	78.93	2.23395
1066	84.6065	2.24311
1067	87.6736	2.3072
1068	87.7926	2.32551
1069	87.2799	2.26142
1070	87.6369	2.17902
1071	88.2229	2.16987
1072	87.994	2.26142
1073	87.1517	2.34382
1074	86.5932	2.35298
1075	86.5291	2.29804
1076	86.2728	2.28889
1077	85.284	2.34382
1078	84.2128	2.3896
1079	84.2219	2.35298
1080	85.4762	2.24311
1081	87.0968	2.16071
1082	87.7651	2.18818
1083	86.8496	2.28889
1084	85.1375	2.33467
1085	84.0846	2.29804
1086	84.3867	2.25227
1087	85.284	2.28889
1088	85.5495	2.41707
1089	84.8903	2.51778
1090	84.3135	2.49031
1091	84.8079	2.39875
1092	86.0713	2.35298
1093	86.7122	2.41707
1094	85.5678	2.49947
1095	83.0958	2.49031
1096	81.4661	2.38044
1097	82.0887	2.28889
1098	84.0388	2.31636
1099	85.1558	2.43538
1100	84.5515	2.50862
1101	83.6268	2.45369
1102	84.1121	2.35298
1103	85.696	2.31636
1104	86.52	2.38044
1105	86.0988	2.45369
1106	86.0347	2.43538
1107	87.4447	2.34382
1108	88.3694	2.26142
1109	85.696	2.25227
1110	79.5892	2.3072
1111	74.4713	2.35298
1112	74.2149	2.36213
1113	77.4468	2.34382
1114	79.0765	2.33467
1115	76.4946	2.33467
1116	72.75	2.34382
1117	72.805	2.34382
1118	77.7398	2.35298
1119	83.874	2.33467
1120	87.1425	2.27973
1121	87.0144	2.2248
1122	85.8516	2.19733
1123	85.641	2.21564
1124	86.346	2.24311
1125	86.9228	2.23395
1126	86.8404	2.16071
1127	86.2636	2.09662
1128	85.4213	2.07831
1129	84.4966	2.12409
1130	83.5719	2.17902
1131	82.8486	2.18818
1132	82.6197	2.16071
1133	82.812	2.13324
1134	83.4071	2.12409
1135	84.1853	2.1424
1136	84.4874	2.16071
1137	83.9656	2.15156
1138	83.1324	2.11493
1139	83.0317	2.06915
1140	84.0113	2.02338
1141	85.1924	2.01422
1142	85.3664	2.04169
1143	84.5973	2.07831
1144	84.0663	2.10578
1145	84.5241	2.13324
1146	85.0093	2.17902
1147	83.9656	2.25227
1148	81.4753	2.3072
1149	79.7174	2.32551
1150	80.4498	2.31636
1151	82.519	2.31636
1152	82.9493	2.34382
1153	80.9351	2.38044
1154	79.5892	2.37129
1155	82.7754	2.31636
1156	90.0723	2.24311
1157	96.1882	2.21564
1158	96.1516	2.24311
1159	90.5667	2.28889
1160	84.8903	2.32551
1161	83.4162	2.33467
1162	85.0368	2.3072
1163	85.1466	2.27973
1164	81.0724	2.28889
1165	74.7551	2.3072
1166	70.4611	2.32551
1167	70.4154	2.3072
1168	73.3543	2.27973
1169	76.513	2.26142
1170	78.3807	2.27973
1171	79.3054	2.3072
1172	80.1752	2.31636
1173	81.1274	2.32551
1174	81.5943	2.32551
1175	81.2097	2.34382
1176	80.2759	2.35298
1177	79.4153	2.36213
1178	79.0948	2.35298
1179	79.2047	2.35298
1180	79.3237	2.36213
1181	79.2688	2.38044
1182	79.2962	2.3896
1183	79.9188	2.37129
1184	81.3288	2.34382
1185	83.0958	2.34382
1186	84.2219	2.35298
1187	83.8282	2.37129
1188	82.107	2.36213
1189	80.2942	2.32551
1190	79.6808	2.31636
1191	80.5048	2.33467
1192	81.9514	2.36213
1193	83.0683	2.3896
1194	83.4895	2.40791
1195	83.4071	2.43538
1196	83.105	2.46284
1197	82.8761	2.48116
1198	82.9218	2.46284
1199	83.2972	2.42622
1200	83.7184	2.38044
1201	83.6177	2.34382
1202	82.7204	2.32551
1203	81.9056	2.33467
1204	82.1802	2.33467
1205	83.2698	2.3072
1206	83.8191	2.24311
1207	83.2148	2.19733
1208	82.6655	2.2248
1209	83.6451	2.32551
1210	85.5769	2.40791
1211	86.2636	2.35298
1212	85.0185	2.20649
1213	84.1487	2.10578
1214	85.8882	2.13324
1215	88.4426	2.23395
1216	87.1242	2.26142
1217	80.1385	2.16071
1218	72.0634	2.06
1219	69.628	2.07831
1220	73.9586	2.20649
1221	79.0582	2.29804
1222	78.6553	2.26142
1223	73.4825	2.18818
1224	70.3421	2.17902
1225	73.9494	2.25227
1226	81.8781	2.3072
1227	87.7651	2.27058
1228	88.3786	2.18818
1229	86.0713	2.13324
1230	84.8628	2.1424
1231	85.8791	2.16987
1232	87.2524	2.18818
1233	87.1792	2.17902
1234	85.9523	2.16071
1235	84.9727	2.1424
1236	84.7804	2.12409
1237	84.7713	2.09662
1238	84.4233	2.06915
1239	84.1578	2.06
1240	84.405	2.08747
1241	85.1741	2.13324
1242	85.989	2.16071
1243	86.3002	2.10578
1244	85.9432	1.99591
1245	85.3481	1.92267
1246	85.0093	1.96844
1247	85.0642	2.09662
1248	85.229	2.19733
1249	85.3114	2.16987
1250	85.4305	2.06
1251	85.7601	1.98676
1252	86.0805	2.04169
1253	85.7234	2.16071
1254	84.2952	2.21564
1255	82.1619	2.16987
1256	80.6513	2.05084
1257	80.9351	1.95929
1258	82.5098	1.94098
1259	83.5444	1.98676
1260	83.0409	2.04169
1261	82.1711	2.06
1262	82.8577	2.04169
1263	85.0185	2.03253
1264	86.3735	2.06915
1265	85.4671	2.15156
1266	83.9747	2.23395
1267	84.6797	2.26142
1268	87.0968	2.2248
1269	87.0876	2.16987
1270	81.9788	2.15156
1271	74.8375	2.16987
1272	71.6697	2.19733
1273	74.4346	2.18818
1274	78.4905	2.15156
1275	78.106	2.13324
1276	73.5191	2.16987
1277	70.4886	2.23395
1278	73.2994	2.27058
1279	79.9737	2.2248
1280	85.1283	2.15156
1281	86.1721	2.12409
1282	85.0002	2.16071
1283	84.5515	2.20649
1284	85.229	2.18818
1285	85.5495	2.11493
1286	84.8262	2.08747
1287	83.9839	2.1424
1288	83.8191	2.23395
1289	83.9106	2.28889
1290	83.4254	2.27058
1291	82.4183	2.2248
1292	81.9697	2.2248
1293	82.7113	2.27058
1294	84.0754	2.34382
1295	85.0093	2.38044
1296	84.9544	2.35298
1297	84.1487	2.29804
1298	83.3979	2.24311
1299	83.2514	2.25227
1300	83.4162	2.29804
1301	83.2148	2.32551
1302	82.6197	2.29804
1303	82.345	2.26142
1304	82.9127	2.27058
1305	83.6909	2.31636
1306	83.4986	2.32551
1307	81.8506	2.27058
1308	79.7632	2.18818
1309	79.1497	2.18818
1310	80.4865	2.27058
1311	82.281	2.33467
1312	82.9127	2.3072
1313	82.5281	2.21564
1314	82.638	2.17902
1315	83.8191	2.25227
1316	84.7438	2.36213
1317	84.0754	2.39875
1318	82.7754	2.32551
1319	83.1782	2.26142
1320	85.3572	2.27973
1321	85.989	2.38044
1322	82.0521	2.45369
1323	75.222	2.40791
1324	70.9922	2.3072
1325	72.631	2.2248
1326	77.163	2.2248
1327	78.6553	2.25227
1328	75.1579	2.26142
1329	70.9098	2.24311
1330	71.2211	2.23395
1331	76.5038	2.26142
1332	82.2993	2.3072
1333	84.6248	2.33467
1334	83.7001	2.34382
1335	82.4549	2.32551
1336	82.7296	2.29804
1337	83.8923	2.28889
1338	84.5973	2.28889
1339	84.5149	2.28889
1340	84.1945	2.27058
1341	83.9015	2.23395
1342	83.3705	2.19733
1343	82.519	2.19733
1344	81.7866	2.21564
1345	81.7591	2.2248
1346	82.3084	2.20649
1347	82.9218	2.19733
1348	83.1507	2.24311
1349	82.8394	2.29804
1350	82.2169	2.3072
1351	81.6492	2.26142
1352	81.3837	2.21564
1353	81.3837	2.23395
1354	81.6675	2.28889
1355	82.2443	2.28889
1356	82.7204	2.17902
1357	82.4183	2.04169
1358	81.0266	1.99591
1359	79.0124	2.07831
1360	77.6574	2.16071
1361	78.0328	2.09662
1362	79.5068	1.92267
1363	80.3125	1.75787
1364	79.4977	1.75787
1365	78.3257	1.90436
1366	78.9117	2.06
1367	81.5393	2.11493
1368	83.9747	2.06
1369	84.1487	2.02338
1370	82.8028	2.06915
1371	82.5556	2.16987
1372	84.0113	2.2248
1373	84.3318	2.18818
1374	80.7611	2.07831
1375	74.9382	1.96844
1376	71.6971	1.91351
1377	73.3909	1.92267
1378	76.6778	1.93182
1379	76.513	1.94098
1380	72.5211	1.93182
1381	69.6738	1.95013
1382	72.2831	1.99591
1383	78.7927	2.04169
1384	83.8282	2.06915
1385	84.3226	2.05084
1386	82.3176	2.03253
1387	81.5943	2.05084
1388	83.1416	2.09662
1389	84.8903	2.1424
1390	85.0002	2.13324
1391	83.9656	2.10578
1392	83.2881	2.09662
1393	83.3796	2.12409
1394	83.5078	2.16987
1395	83.169	2.19733
1396	82.8577	2.19733
1397	83.1782	2.17902
1398	83.7001	2.17902
1399	83.7275	2.17902
1400	83.1599	2.16071
1401	82.5922	2.13324
1402	82.4915	2.10578
1403	82.6838	2.08747
1404	82.5556	2.06
1405	81.9697	2.02338
1406	81.5943	1.99591
1407	82.1436	1.99591
1408	83.3338	2.02338
1409	83.9381	2.03253
1410	83.0775	2.02338
1411	81.0816	2.00507
1412	79.5801	2.01422
1413	80.1294	2.03253
1414

## Sheet: fig2g
	Sit	Stand	Walk	Jump	Stand
0	13.185
0.05	13.031
0.1	13.062
0.15	13.139
0.2	13.061
0.25	13.044
0.3	13.079
0.35	12.885
0.4	12.674
0.45	12.984
0.5	13.247
0.55	13.289	13.289
0.6		13.289
0.65		13.286
0.7		13.453
0.75		14.279
0.8		14.65
0.85		16.758
0.9		11.998
0.95		13.126
1		14.372
1.05		14.79
1.1		14.672
1.15		14.673
1.2		14.665
1.25		10.792	10.792
1.3			10.792
1.35			10.702
1.4			10.375
1.45			15.347
1.5			5.44
1.55			7.965
1.6			17.224
1.65			21.498
1.7			12.917
1.75			10.308
1.8			16.041
1.85			16.194
1.9			5.843
1.95			11.111
2			16.108
2.05			12.091
2.1			10.428
2.15			15.64
2.2			18.36
2.25			5.94
2.3			12.237
2.35			13.217
2.4			10.683
2.45			15.977
2.5			21.715
2.55			5.674
2.6			4.683
2.65			17.011
2.7			11.959
2.75			15.877
2.8			7.197
2.85			5.64
2.9			7.83
2.95			16.556
3			11.747
3.05			10.644
3.1			7.458
3.15			5.764
3.2			11.941
3.25			15.986
3.3			13.649
3.35			14.728
3.4			5.793
3.45			14.751	14.751
3.5				14.597
3.55				14.928
3.6				14.986
3.65				14.82
3.7				14.789
3.75				15.614
3.8				15.235
3.85				15.193
3.9				14.578
3.95				13.314
4				11.622
4.05				11.353
4.1				12.532
4.15				14.156
4.2				14.246
4.25				14.656
4.3				17.846
4.35				41.073
4.4				58.015
4.45				50.822
4.5				52.187
4.55				46.105
4.6				36.086
4.65				7.364
4.7				9.699
4.75				13.666
4.8				15.011
4.85				13.968	13.968
4.9					15.17
4.95					15.287
5					15.172
5.05					15.688
5.1					15.965
5.15					15.706
5.2					15.807
5.25					15.236
5.3					14
5.35					14.183
5.4					14.11
5.45

[truncated: 67 more sheets: fig2i, fig2j, fig2k, fig2l, fig2n, fig3g, fig4b, fig4c, fig4d, fig4e, fig4h, fig4i, fig5a, fig5a1, fig5a2, fig5a3, fig5a4, fig5d, fig5e, fig5f …]
